# Supplementary material for: The Role of the Gut Microbiota in the Effects of Early-Life Stress and Dietary Fatty Acids on Later-Life Central and Metabolic Outcomes in Mice
Source: mSystems. 2022 Jun 13;7(3):e00180-22. doi: 10.1128/msystems.00180-22 (PMC9238388; doi:10.1128/msystems.00180-22)
Supplement: TABLE S4 [file msystems.00180-22-st004.xlsx]

## Sheet: Sheet1
Supplementary table S4. Descriptives of detected bacterial taxa. Abbreviations: N = sample size per group, SD = standard deviation, SE = standard error, CI = confidence interval
Taxonomic level	Taxon	Age	Experimental group	N	Mean	SD	SE	CI
Phylum	D_0__Bacteria;D_1__Actinobacteria	PN180	CTL-low	10	0.00514895	0.00594683	0.00188055	0.00425411
Phylum	D_0__Bacteria;D_1__Actinobacteria	PN42	CTL-low	7	0.0138728	0.0225388	0.00851887	0.0208449
Phylum	D_0__Bacteria;D_1__Actinobacteria	PN180	CTL-high	11	0.0163868	0.0192172	0.0057942	0.0129103
Phylum	D_0__Bacteria;D_1__Actinobacteria	PN42	CTL-high	9	0.0361704	0.0288663	0.0096221	0.0221886
Phylum	D_0__Bacteria;D_1__Actinobacteria	PN180	ELS-low	9	0.0134815	0.020849	0.00694967	0.016026
Phylum	D_0__Bacteria;D_1__Actinobacteria	PN42	ELS-low	7	0.0117991	0.00751194	0.00283925	0.00694739
Phylum	D_0__Bacteria;D_1__Actinobacteria	PN180	ELS-high	11	0.0198379	0.0153587	0.00463084	0.0103181
Phylum	D_0__Bacteria;D_1__Actinobacteria	PN42	ELS-high	14	0.0313334	0.0321321	0.00858767	0.0185525
Phylum	D_0__Bacteria;D_1__Bacteroidetes	PN180	CTL-low	10	0.573148	0.0655719	0.0207356	0.0469073
Phylum	D_0__Bacteria;D_1__Bacteroidetes	PN42	CTL-low	7	0.435608	0.0254877	0.00963346	0.0235722
Phylum	D_0__Bacteria;D_1__Bacteroidetes	PN180	CTL-high	11	0.564584	0.0466977	0.0140799	0.031372
Phylum	D_0__Bacteria;D_1__Bacteroidetes	PN42	CTL-high	9	0.475572	0.0467491	0.015583	0.0359345
Phylum	D_0__Bacteria;D_1__Bacteroidetes	PN180	ELS-low	9	0.599897	0.100953	0.0336511	0.0775997
Phylum	D_0__Bacteria;D_1__Bacteroidetes	PN42	ELS-low	7	0.50749	0.0414183	0.0156546	0.0383055
Phylum	D_0__Bacteria;D_1__Bacteroidetes	PN180	ELS-high	11	0.568081	0.0925332	0.0278998	0.0621646
Phylum	D_0__Bacteria;D_1__Bacteroidetes	PN42	ELS-high	14	0.453545	0.128864	0.0344405	0.0744041
Phylum	D_0__Bacteria;D_1__Candidate division TM7	PN180	CTL-low	10	0.00574495	0.00751864	0.0023776	0.00537851
Phylum	D_0__Bacteria;D_1__Candidate division TM7	PN42	CTL-low	7	0.000133472	0.00027894	0.00010543	0.000257977
Phylum	D_0__Bacteria;D_1__Candidate division TM7	PN180	CTL-high	11	0.00229006	0.00383959	0.00115768	0.00257947
Phylum	D_0__Bacteria;D_1__Candidate division TM7	PN42	CTL-high	9	0.00142234	0.00177275	0.000590917	0.00136266
Phylum	D_0__Bacteria;D_1__Candidate division TM7	PN180	ELS-low	9	0.000601631	0.00141227	0.000470756	0.00108556
Phylum	D_0__Bacteria;D_1__Candidate division TM7	PN42	ELS-low	7	0.00047433	0.000836968	0.000316344	0.000774067
Phylum	D_0__Bacteria;D_1__Candidate division TM7	PN180	ELS-high	11	0.00367335	0.00539217	0.0016258	0.00362251
Phylum	D_0__Bacteria;D_1__Candidate division TM7	PN42	ELS-high	14	0.00316589	0.00567138	0.00151574	0.00327456
Phylum	D_0__Bacteria;D_1__Cyanobacteria	PN180	CTL-low	10	0.00219854	0.00441265	0.0013954	0.00315662
Phylum	D_0__Bacteria;D_1__Cyanobacteria	PN42	CTL-low	7	0.00108446	0.00134747	0.000509296	0.0012462
Phylum	D_0__Bacteria;D_1__Cyanobacteria	PN180	CTL-high	11	0.000150985	0.000349435	0.000105359	0.000234754
Phylum	D_0__Bacteria;D_1__Cyanobacteria	PN42	CTL-high	9	0.000129341	0.000358484	0.000119495	0.000275555
Phylum	D_0__Bacteria;D_1__Cyanobacteria	PN180	ELS-low	9	0.00218988	0.0035489	0.00118297	0.00272793
Phylum	D_0__Bacteria;D_1__Cyanobacteria	PN42	ELS-low	7	1.40286e-05	1.75255e-05	6.62401e-06	1.62084e-05
Phylum	D_0__Bacteria;D_1__Cyanobacteria	PN180	ELS-high	11	0.000529448	0.00128592	0.000387718	0.00086389
Phylum	D_0__Bacteria;D_1__Cyanobacteria	PN42	ELS-high	14	7.81721e-05	0.000194496	5.19814e-05	0.000112299
Phylum	D_0__Bacteria;D_1__Deferribacteres	PN180	CTL-low	10	0.00669655	0.0169399	0.00535688	0.0121181
Phylum	D_0__Bacteria;D_1__Deferribacteres	PN42	CTL-low	7	0.000146705	0.000226668	8.56723e-05	0.000209633
Phylum	D_0__Bacteria;D_1__Deferribacteres	PN180	CTL-high	11	0.00517645	0.00967081	0.00291586	0.00649694
Phylum	D_0__Bacteria;D_1__Deferribacteres	PN42	CTL-high	9	0.0198705	0.0291619	0.00972064	0.0224158
Phylum	D_0__Bacteria;D_1__Deferribacteres	PN180	ELS-low	9	0.00213878	0.00388645	0.00129548	0.00298739
Phylum	D_0__Bacteria;D_1__Deferribacteres	PN42	ELS-low	7	0.00205883	0.00411636	0.00155584	0.003807
Phylum	D_0__Bacteria;D_1__Deferribacteres	PN180	ELS-high	11	0.0031521	0.00536518	0.00161766	0.00360438
Phylum	D_0__Bacteria;D_1__Deferribacteres	PN42	ELS-high	14	0.00822638	0.0124959	0.00333966	0.0072149
Phylum	D_0__Bacteria;D_1__Firmicutes	PN180	CTL-low	10	0.307347	0.0582914	0.0184333	0.0416991
Phylum	D_0__Bacteria;D_1__Firmicutes	PN42	CTL-low	7	0.271979	0.132451	0.0500619	0.122497
Phylum	D_0__Bacteria;D_1__Firmicutes	PN180	CTL-high	11	0.306522	0.0594595	0.0179277	0.0399454
Phylum	D_0__Bacteria;D_1__Firmicutes	PN42	CTL-high	9	0.317204	0.0589081	0.019636	0.0452808
Phylum	D_0__Bacteria;D_1__Firmicutes	PN180	ELS-low	9	0.259609	0.0648494	0.0216165	0.0498477
Phylum	D_0__Bacteria;D_1__Firmicutes	PN42	ELS-low	7	0.263163	0.0751786	0.0284148	0.0695286
Phylum	D_0__Bacteria;D_1__Firmicutes	PN180	ELS-high	11	0.293634	0.0954881	0.0287907	0.0641498
Phylum	D_0__Bacteria;D_1__Firmicutes	PN42	ELS-high	14	0.301089	0.140855	0.0376452	0.0813275
Phylum	D_0__Bacteria;D_1__Proteobacteria	PN180	CTL-low	10	0.0404264	0.0391631	0.0123845	0.0280156
Phylum	D_0__Bacteria;D_1__Proteobacteria	PN42	CTL-low	7	0.0246683	0.0197203	0.00745359	0.0182383
Phylum	D_0__Bacteria;D_1__Proteobacteria	PN180	CTL-high	11	0.0429656	0.0453109	0.0136617	0.0304403
Phylum	D_0__Bacteria;D_1__Proteobacteria	PN42	CTL-high	9	0.0182584	0.0153401	0.00511337	0.0117914
Phylum	D_0__Bacteria;D_1__Proteobacteria	PN180	ELS-low	9	0.0370979	0.0426403	0.0142134	0.0327763
Phylum	D_0__Bacteria;D_1__Proteobacteria	PN42	ELS-low	7	0.0192068	0.0112252	0.00424272	0.0103816
Phylum	D_0__Bacteria;D_1__Proteobacteria	PN180	ELS-high	11	0.0403661	0.021371	0.00644361	0.0143573
Phylum	D_0__Bacteria;D_1__Proteobacteria	PN42	ELS-high	14	0.0327106	0.0269627	0.0072061	0.0155678
Phylum	D_0__Bacteria;D_1__Tenericutes	PN180	CTL-low	10	0.00313606	0.00258111	0.000816218	0.00184641
Phylum	D_0__Bacteria;D_1__Tenericutes	PN42	CTL-low	7	0.000839428	0.00109336	0.00041325	0.00101119
Phylum	D_0__Bacteria;D_1__Tenericutes	PN180	CTL-high	11	0.00190861	0.00200176	0.000603553	0.0013448
Phylum	D_0__Bacteria;D_1__Tenericutes	PN42	CTL-high	9	0.000640256	0.000719645	0.000239882	0.000553168
Phylum	D_0__Bacteria;D_1__Tenericutes	PN180	ELS-low	9	0.00359388	0.0039206	0.00130687	0.00301364
Phylum	D_0__Bacteria;D_1__Tenericutes	PN42	ELS-low	7	0.000113534	0.000186531	7.05021e-05	0.000172512
Phylum	D_0__Bacteria;D_1__Tenericutes	PN180	ELS-high	11	0.00127599	0.00134773	0.000406356	0.000905418
Phylum	D_0__Bacteria;D_1__Tenericutes	PN42	ELS-high	14	0.00168379	0.00376904	0.00100732	0.00217618
Phylum	D_0__Bacteria;D_1__Verrucomicrobia	PN180	CTL-low	10	0.0489628	0.0865816	0.0273795	0.0619367
Phylum	D_0__Bacteria;D_1__Verrucomicrobia	PN42	CTL-low	7	0.2482	0.138728	0.0524344	0.128302
Phylum	D_0__Bacteria;D_1__Verrucomicrobia	PN180	CTL-high	11	0.0487169	0.0599693	0.0180814	0.0402879
Phylum	D_0__Bacteria;D_1__Verrucomicrobia	PN42	CTL-high	9	0.126017	0.0888598	0.0296199	0.0683037
Phylum	D_0__Bacteria;D_1__Verrucomicrobia	PN180	ELS-low	9	0.073058	0.081374	0.0271247	0.0625496
Phylum	D_0__Bacteria;D_1__Verrucomicrobia	PN42	ELS-low	7	0.188552	0.0940446	0.0355455	0.0869767
Phylum	D_0__Bacteria;D_1__Verrucomicrobia	PN180	ELS-high	11	0.0594466	0.0782084	0.0235807	0.0525411
Phylum	D_0__Bacteria;D_1__Verrucomicrobia	PN42	ELS-high	14	0.163049	0.162175	0.0433432	0.0936372
Phylum	D_0__Bacteria;Other	PN180	CTL-low	10	0	0	0	0
Phylum	D_0__Bacteria;Other	PN42	CTL-low	7	0	0	0	0
Phylum	D_0__Bacteria;Other	PN180	CTL-high	11	2.42327e-05	5.60517e-05	1.69002e-05	3.7656e-05
Phylum	D_0__Bacteria;Other	PN42	CTL-high	9	0	0	0	0
Phylum	D_0__Bacteria;Other	PN180	ELS-low	9	0.000267643	0.000533249	0.00017775	0.000409891
Phylum	D_0__Bacteria;Other	PN42	ELS-low	7	0	0	0	0
Phylum	D_0__Bacteria;Other	PN180	ELS-high	11	2.1199e-05	5.97697e-05	1.80212e-05	4.01538e-05
Phylum	D_0__Bacteria;Other	PN42	ELS-high	14	0	0	0	0
Phylum	Unassigned;Other	PN180	CTL-low	10	0.00719062	0.00263031	0.000831776	0.00188161
Phylum	Unassigned;Other	PN42	CTL-low	7	0.00346788	0.001422	0.000537466	0.00131513
Phylum	Unassigned;Other	PN180	CTL-high	11	0.011275	0.00642842	0.00193824	0.00431867
Phylum	Unassigned;Other	PN42	CTL-high	9	0.00471561	0.00188904	0.000629679	0.00145204
Phylum	Unassigned;Other	PN180	ELS-low	9	0.00806511	0.00322305	0.00107435	0.00247746
Phylum	Unassigned;Other	PN42	ELS-low	7	0.00712826	0.00228144	0.000862303	0.00210998
Phylum	Unassigned;Other	PN180	ELS-high	11	0.00998227	0.00458329	0.00138191	0.00307909
Phylum	Unassigned;Other	PN42	ELS-high	14	0.00511849	0.00358573	0.000958326	0.00207034
Order	D_0__Bacteria;D_1__Actinobacteria;D_2__Actinobacteria;D_3__Bifidobacteriales	PN180	CTL-low	10	0.000161171	0.000183273	5.79559e-05	0.000131105
Order	D_0__Bacteria;D_1__Actinobacteria;D_2__Actinobacteria;D_3__Bifidobacteriales	PN42	CTL-low	7	0.000192692	0.000376648	0.000142359	0.000348341
Order	D_0__Bacteria;D_1__Actinobacteria;D_2__Actinobacteria;D_3__Bifidobacteriales	PN180	CTL-high	11	0.000244188	0.000223275	6.73199e-05	0.000149998
Order	D_0__Bacteria;D_1__Actinobacteria;D_2__Actinobacteria;D_3__Bifidobacteriales	PN42	CTL-high	9	0.000680703	0.000711296	0.000237099	0.000546751
Order	D_0__Bacteria;D_1__Actinobacteria;D_2__Actinobacteria;D_3__Bifidobacteriales	PN180	ELS-low	9	0.000139809	0.000119763	3.9921e-05	9.2058e-05
Order	D_0__Bacteria;D_1__Actinobacteria;D_2__Actinobacteria;D_3__Bifidobacteriales	PN42	ELS-low	7	7.05571e-05	7.90547e-05	2.98799e-05	7.31134e-05
Order	D_0__Bacteria;D_1__Actinobacteria;D_2__Actinobacteria;D_3__Bifidobacteriales	PN180	ELS-high	11	0.000514628	0.000441716	0.000133182	0.000296749
Order	D_0__Bacteria;D_1__Actinobacteria;D_2__Actinobacteria;D_3__Bifidobacteriales	PN42	ELS-high	14	0.00326844	0.00854687	0.00228425	0.00493482
Order	D_0__Bacteria;D_1__Actinobacteria;D_2__Actinobacteria;D_3__Corynebacteriales	PN180	CTL-low	10	0.000318196	0.000951518	0.000300896	0.000680675
Order	D_0__Bacteria;D_1__Actinobacteria;D_2__Actinobacteria;D_3__Corynebacteriales	PN42	CTL-low	7	7.3e-06	1.29165e-05	4.88199e-06	1.19458e-05
Order	D_0__Bacteria;D_1__Actinobacteria;D_2__Actinobacteria;D_3__Corynebacteriales	PN180	CTL-high	11	0.000204863	0.000260535	7.85542e-05	0.00017503
Order	D_0__Bacteria;D_1__Actinobacteria;D_2__Actinobacteria;D_3__Corynebacteriales	PN42	CTL-high	9	2.86222e-05	3.02988e-05	1.00996e-05	2.32897e-05
Order	D_0__Bacteria;D_1__Actinobacteria;D_2__Actinobacteria;D_3__Corynebacteriales	PN180	ELS-low	9	0.000139571	0.000230385	7.67949e-05	0.000177089
Order	D_0__Bacteria;D_1__Actinobacteria;D_2__Actinobacteria;D_3__Corynebacteriales	PN42	ELS-low	7	1.93143e-05	2.57001e-05	9.71372e-06	2.37686e-05
Order	D_0__Bacteria;D_1__Actinobacteria;D_2__Actinobacteria;D_3__Corynebacteriales	PN180	ELS-high	11	9.32525e-05	0.000216834	6.53779e-05	0.000145671
Order	D_0__Bacteria;D_1__Actinobacteria;D_2__Actinobacteria;D_3__Corynebacteriales	PN42	ELS-high	14	1.07429e-05	2.35923e-05	6.3053e-06	1.36218e-05
Order	D_0__Bacteria;D_1__Actinobacteria;D_2__Coriobacteriia;D_3__Coriobacteriales	PN180	CTL-low	10	0.00466508	0.00590555	0.0018675	0.00422458
Order	D_0__Bacteria;D_1__Actinobacteria;D_2__Coriobacteriia;D_3__Coriobacteriales	PN42	CTL-low	7	0.0136683	0.0221692	0.00837917	0.0205031
Order	D_0__Bacteria;D_1__Actinobacteria;D_2__Coriobacteriia;D_3__Coriobacteriales	PN180	CTL-high	11	0.0158971	0.019381	0.00584359	0.0130203
Order	D_0__Bacteria;D_1__Actinobacteria;D_2__Coriobacteriia;D_3__Coriobacteriales	PN42	CTL-high	9	0.0354571	0.0283272	0.00944241	0.0217742
Order	D_0__Bacteria;D_1__Actinobacteria;D_2__Coriobacteriia;D_3__Coriobacteriales	PN180	ELS-low	9	0.0131791	0.0208809	0.00696031	0.0160505
Order	D_0__Bacteria;D_1__Actinobacteria;D_2__Coriobacteriia;D_3__Coriobacteriales	PN42	ELS-low	7	0.0117047	0.0074991	0.00283439	0.00693551
Order	D_0__Bacteria;D_1__Actinobacteria;D_2__Coriobacteriia;D_3__Coriobacteriales	PN180	ELS-high	11	0.019193	0.0152602	0.00460113	0.010252
Order	D_0__Bacteria;D_1__Actinobacteria;D_2__Coriobacteriia;D_3__Coriobacteriales	PN42	ELS-high	14	0.0280517	0.0311748	0.00833182	0.0179998
Order	D_0__Bacteria;D_1__Bacteroidetes;D_2__Bacteroidia;D_3__Bacteroidales	PN180	CTL-low	10	0.573148	0.0655719	0.0207356	0.0469073
Order	D_0__Bacteria;D_1__Bacteroidetes;D_2__Bacteroidia;D_3__Bacteroidales	PN42	CTL-low	7	0.435608	0.0254877	0.00963346	0.0235722
Order	D_0__Bacteria;D_1__Bacteroidetes;D_2__Bacteroidia;D_3__Bacteroidales	PN180	CTL-high	11	0.564584	0.0466977	0.0140799	0.031372
Order	D_0__Bacteria;D_1__Bacteroidetes;D_2__Bacteroidia;D_3__Bacteroidales	PN42	CTL-high	9	0.475572	0.0467491	0.015583	0.0359345
Order	D_0__Bacteria;D_1__Bacteroidetes;D_2__Bacteroidia;D_3__Bacteroidales	PN180	ELS-low	9	0.599897	0.100953	0.0336511	0.0775997
Order	D_0__Bacteria;D_1__Bacteroidetes;D_2__Bacteroidia;D_3__Bacteroidales	PN42	ELS-low	7	0.50749	0.0414183	0.0156546	0.0383055
Order	D_0__Bacteria;D_1__Bacteroidetes;D_2__Bacteroidia;D_3__Bacteroidales	PN180	ELS-high	11	0.568081	0.0925332	0.0278998	0.0621646
Order	D_0__Bacteria;D_1__Bacteroidetes;D_2__Bacteroidia;D_3__Bacteroidales	PN42	ELS-high	14	0.453545	0.128864	0.0344405	0.0744041
Order	D_0__Bacteria;D_1__Candidate division TM7;D_2__Unknown Class;D_3__Unknown Order	PN180	CTL-low	10	0.00574495	0.00751864	0.0023776	0.00537851
Order	D_0__Bacteria;D_1__Candidate division TM7;D_2__Unknown Class;D_3__Unknown Order	PN42	CTL-low	7	0.000124596	0.000256283	9.68658e-05	0.000237022
Order	D_0__Bacteria;D_1__Candidate division TM7;D_2__Unknown Class;D_3__Unknown Order	PN180	CTL-high	11	0.00229006	0.00383959	0.00115768	0.00257947
Order	D_0__Bacteria;D_1__Candidate division TM7;D_2__Unknown Class;D_3__Unknown Order	PN42	CTL-high	9	0.00139382	0.00178084	0.000593613	0.00136887
Order	D_0__Bacteria;D_1__Candidate division TM7;D_2__Unknown Class;D_3__Unknown Order	PN180	ELS-low	9	0.000597296	0.00139967	0.000466555	0.00107588
Order	D_0__Bacteria;D_1__Candidate division TM7;D_2__Unknown Class;D_3__Unknown Order	PN42	ELS-low	7	0.000469844	0.000839817	0.000317421	0.000776701
Order	D_0__Bacteria;D_1__Candidate division TM7;D_2__Unknown Class;D_3__Unknown Order	PN180	ELS-high	11	0.00366422	0.00539435	0.00162646	0.00362397
Order	D_0__Bacteria;D_1__Candidate division TM7;D_2__Unknown Class;D_3__Unknown Order	PN42	ELS-high	14	0.00315365	0.00566291	0.00151348	0.00326967
Order	D_0__Bacteria;D_1__Candidate division TM7;D_2__uncultured bacterium;D_3__uncultured bacterium	PN180	CTL-low	10	0	0	0	0
Order	D_0__Bacteria;D_1__Candidate division TM7;D_2__uncultured bacterium;D_3__uncultured bacterium	PN42	CTL-low	7	8.87143e-06	2.34716e-05	8.87143e-06	2.17076e-05
Order	D_0__Bacteria;D_1__Candidate division TM7;D_2__uncultured bacterium;D_3__uncultured bacterium	PN180	CTL-high	11	0	0	0	0
Order	D_0__Bacteria;D_1__Candidate division TM7;D_2__uncultured bacterium;D_3__uncultured bacterium	PN42	CTL-high	9	2.85154e-05	4.79701e-05	1.599e-05	3.68731e-05
Order	D_0__Bacteria;D_1__Candidate division TM7;D_2__uncultured bacterium;D_3__uncultured bacterium	PN180	ELS-low	9	4.33333e-06	1.3e-05	4.33333e-06	9.99268e-06
Order	D_0__Bacteria;D_1__Candidate division TM7;D_2__uncultured bacterium;D_3__uncultured bacterium	PN42	ELS-low	7	4.48571e-06	1.18681e-05	4.48571e-06	1.09761e-05
Order	D_0__Bacteria;D_1__Candidate division TM7;D_2__uncultured bacterium;D_3__uncultured bacterium	PN180	ELS-high	11	9.12727e-06	2.2013e-05	6.63716e-06	1.47885e-05
Order	D_0__Bacteria;D_1__Candidate division TM7;D_2__uncultured bacterium;D_3__uncultured bacterium	PN42	ELS-high	14	1.22429e-05	2.23621e-05	5.97653e-06	1.29115e-05
Order	D_0__Bacteria;D_1__Cyanobacteria;D_2__Melainabacteria;D_3__Gastranaerophilales	PN180	CTL-low	10	0.00219854	0.00441265	0.0013954	0.00315662
Order	D_0__Bacteria;D_1__Cyanobacteria;D_2__Melainabacteria;D_3__Gastranaerophilales	PN42	CTL-low	7	0.00108446	0.00134747	0.000509296	0.0012462
Order	D_0__Bacteria;D_1__Cyanobacteria;D_2__Melainabacteria;D_3__Gastranaerophilales	PN180	CTL-high	11	0.000150985	0.000349435	0.000105359	0.000234754
Order	D_0__Bacteria;D_1__Cyanobacteria;D_2__Melainabacteria;D_3__Gastranaerophilales	PN42	CTL-high	9	0.000129341	0.000358484	0.000119495	0.000275555
Order	D_0__Bacteria;D_1__Cyanobacteria;D_2__Melainabacteria;D_3__Gastranaerophilales	PN180	ELS-low	9	0.00218988	0.0035489	0.00118297	0.00272793
Order	D_0__Bacteria;D_1__Cyanobacteria;D_2__Melainabacteria;D_3__Gastranaerophilales	PN42	ELS-low	7	1.40286e-05	1.75255e-05	6.62401e-06	1.62084e-05
Order	D_0__Bacteria;D_1__Cyanobacteria;D_2__Melainabacteria;D_3__Gastranaerophilales	PN180	ELS-high	11	0.000526439	0.00128723	0.000388115	0.000864773
Order	D_0__Bacteria;D_1__Cyanobacteria;D_2__Melainabacteria;D_3__Gastranaerophilales	PN42	ELS-high	14	7.81721e-05	0.000194496	5.19814e-05	0.000112299
Order	D_0__Bacteria;D_1__Deferribacteres;D_2__Deferribacteres;D_3__Deferribacterales	PN180	CTL-low	10	0.00669655	0.0169399	0.00535688	0.0121181
Order	D_0__Bacteria;D_1__Deferribacteres;D_2__Deferribacteres;D_3__Deferribacterales	PN42	CTL-low	7	0.000146705	0.000226668	8.56723e-05	0.000209633
Order	D_0__Bacteria;D_1__Deferribacteres;D_2__Deferribacteres;D_3__Deferribacterales	PN180	CTL-high	11	0.00517645	0.00967081	0.00291586	0.00649694
Order	D_0__Bacteria;D_1__Deferribacteres;D_2__Deferribacteres;D_3__Deferribacterales	PN42	CTL-high	9	0.0198705	0.0291619	0.00972064	0.0224158
Order	D_0__Bacteria;D_1__Deferribacteres;D_2__Deferribacteres;D_3__Deferribacterales	PN180	ELS-low	9	0.00213878	0.00388645	0.00129548	0.00298739
Order	D_0__Bacteria;D_1__Deferribacteres;D_2__Deferribacteres;D_3__Deferribacterales	PN42	ELS-low	7	0.00205883	0.00411636	0.00155584	0.003807
Order	D_0__Bacteria;D_1__Deferribacteres;D_2__Deferribacteres;D_3__Deferribacterales	PN180	ELS-high	11	0.0031521	0.00536518	0.00161766	0.00360438
Order	D_0__Bacteria;D_1__Deferribacteres;D_2__Deferribacteres;D_3__Deferribacterales	PN42	ELS-high	14	0.00822638	0.0124959	0.00333966	0.0072149
Order	D_0__Bacteria;D_1__Firmicutes;D_2__Bacilli;D_3__Bacillales	PN180	CTL-low	10	0.000928429	0.001388	0.000438924	0.000992915
Order	D_0__Bacteria;D_1__Firmicutes;D_2__Bacilli;D_3__Bacillales	PN42	CTL-low	7	0.000273245	0.00021033	7.94973e-05	0.000194523
Order	D_0__Bacteria;D_1__Firmicutes;D_2__Bacilli;D_3__Bacillales	PN180	CTL-high	11	0.000613351	0.000744629	0.000224514	0.000500248
Order	D_0__Bacteria;D_1__Firmicutes;D_2__Bacilli;D_3__Bacillales	PN42	CTL-high	9	0.000260361	0.000364505	0.000121502	0.000280183
Order	D_0__Bacteria;D_1__Firmicutes;D_2__Bacilli;D_3__Bacillales	PN180	ELS-low	9	0.000252505	0.00028571	9.52367e-05	0.000219616
Order	D_0__Bacteria;D_1__Firmicutes;D_2__Bacilli;D_3__Bacillales	PN42	ELS-low	7	0.000626695	0.000504376	0.000190636	0.00046647
Order	D_0__Bacteria;D_1__Firmicutes;D_2__Bacilli;D_3__Bacillales	PN180	ELS-high	11	0.000857712	0.00117485	0.00035423	0.000789273
Order	D_0__Bacteria;D_1__Firmicutes;D_2__Bacilli;D_3__Bacillales	PN42	ELS-high	14	0.000416251	0.000335295	8.96113e-05	0.000193593
Order	D_0__Bacteria;D_1__Firmicutes;D_2__Bacilli;D_3__Lactobacillales	PN180	CTL-low	10	0.00185293	0.00173672	0.000549198	0.00124237
Order	D_0__Bacteria;D_1__Firmicutes;D_2__Bacilli;D_3__Lactobacillales	PN42	CTL-low	7	0.00474553	0.00390004	0.00147408	0.00360693
Order	D_0__Bacteria;D_1__Firmicutes;D_2__Bacilli;D_3__Lactobacillales	PN180	CTL-high	11	0.00100296	0.000689532	0.000207902	0.000463234
Order	D_0__Bacteria;D_1__Firmicutes;D_2__Bacilli;D_3__Lactobacillales	PN42	CTL-high	9	0.0129297	0.0104288	0.00347626	0.00801628
Order	D_0__Bacteria;D_1__Firmicutes;D_2__Bacilli;D_3__Lactobacillales	PN180	ELS-low	9	0.00129158	0.0015697	0.000523232	0.00120658
Order	D_0__Bacteria;D_1__Firmicutes;D_2__Bacilli;D_3__Lactobacillales	PN42	ELS-low	7	0.00365615	0.00267826	0.00101229	0.00247698
Order	D_0__Bacteria;D_1__Firmicutes;D_2__Bacilli;D_3__Lactobacillales	PN180	ELS-high	11	0.00129205	0.00109089	0.000328916	0.000732871
Order	D_0__Bacteria;D_1__Firmicutes;D_2__Bacilli;D_3__Lactobacillales	PN42	ELS-high	14	0.0132486	0.0176576	0.00471918	0.0101952
Order	D_0__Bacteria;D_1__Firmicutes;D_2__Clostridia;D_3__Clostridiales	PN180	CTL-low	10	0.274295	0.0620481	0.0196213	0.0443866
Order	D_0__Bacteria;D_1__Firmicutes;D_2__Clostridia;D_3__Clostridiales	PN42	CTL-low	7	0.248395	0.13078	0.0494303	0.120952
Order	D_0__Bacteria;D_1__Firmicutes;D_2__Clostridia;D_3__Clostridiales	PN180	CTL-high	11	0.263044	0.0633711	0.0191071	0.0425733
Order	D_0__Bacteria;D_1__Firmicutes;D_2__Clostridia;D_3__Clostridiales	PN42	CTL-high	9	0.247666	0.0752113	0.0250704	0.0578126
Order	D_0__Bacteria;D_1__Firmicutes;D_2__Clostridia;D_3__Clostridiales	PN180	ELS-low	9	0.229186	0.0673089	0.0224363	0.0517382
Order	D_0__Bacteria;D_1__Firmicutes;D_2__Clostridia;D_3__Clostridiales	PN42	ELS-low	7	0.228428	0.0726437	0.0274567	0.0671842
Order	D_0__Bacteria;D_1__Firmicutes;D_2__Clostridia;D_3__Clostridiales	PN180	ELS-high	11	0.242571	0.104436	0.0314885	0.0701608
Order	D_0__Bacteria;D_1__Firmicutes;D_2__Clostridia;D_3__Clostridiales	PN42	ELS-high	14	0.24216	0.131124	0.0350443	0.0757086
Order	D_0__Bacteria;D_1__Firmicutes;D_2__Erysipelotrichia;D_3__Erysipelotrichales	PN180	CTL-low	10	0.0302092	0.0321496	0.0101666	0.0229985
Order	D_0__Bacteria;D_1__Firmicutes;D_2__Erysipelotrichia;D_3__Erysipelotrichales	PN42	CTL-low	7	0.0185652	0.00922872	0.00348813	0.00853514
Order	D_0__Bacteria;D_1__Firmicutes;D_2__Erysipelotrichia;D_3__Erysipelotrichales	PN180	CTL-high	11	0.0416931	0.0229424	0.00691739	0.0154129
Order	D_0__Bacteria;D_1__Firmicutes;D_2__Erysipelotrichia;D_3__Erysipelotrichales	PN42	CTL-high	9	0.0563442	0.0236974	0.00789914	0.0182154
Order	D_0__Bacteria;D_1__Firmicutes;D_2__Erysipelotrichia;D_3__Erysipelotrichales	PN180	ELS-low	9	0.0287943	0.0203832	0.00679439	0.0156679
Order	D_0__Bacteria;D_1__Firmicutes;D_2__Erysipelotrichia;D_3__Erysipelotrichales	PN42	ELS-low	7	0.0304287	0.0141793	0.00535926	0.0131136
Order	D_0__Bacteria;D_1__Firmicutes;D_2__Erysipelotrichia;D_3__Erysipelotrichales	PN180	ELS-high	11	0.0488145	0.0270252	0.0081484	0.0181558
Order	D_0__Bacteria;D_1__Firmicutes;D_2__Erysipelotrichia;D_3__Erysipelotrichales	PN42	ELS-high	14	0.045264	0.0204615	0.00546857	0.0118141
Order	D_0__Bacteria;D_1__Firmicutes;D_2__Negativicutes;D_3__Selenomonadales	PN180	CTL-low	10	0	0	0	0
Order	D_0__Bacteria;D_1__Firmicutes;D_2__Negativicutes;D_3__Selenomonadales	PN42	CTL-low	7	0	0	0	0
Order	D_0__Bacteria;D_1__Firmicutes;D_2__Negativicutes;D_3__Selenomonadales	PN180	CTL-high	11	1.12435e-05	3.72903e-05	1.12435e-05	2.5052e-05
Order	D_0__Bacteria;D_1__Firmicutes;D_2__Negativicutes;D_3__Selenomonadales	PN42	CTL-high	9	0	0	0	0
Order	D_0__Bacteria;D_1__Firmicutes;D_2__Negativicutes;D_3__Selenomonadales	PN180	ELS-low	9	0	0	0	0
Order	D_0__Bacteria;D_1__Firmicutes;D_2__Negativicutes;D_3__Selenomonadales	PN42	ELS-low	7	2.36981e-05	4.82011e-05	1.82183e-05	4.45786e-05
Order	D_0__Bacteria;D_1__Firmicutes;D_2__Negativicutes;D_3__Selenomonadales	PN180	ELS-high	11	6.01818e-06	1.99601e-05	6.01818e-06	1.34093e-05
Order	D_0__Bacteria;D_1__Firmicutes;D_2__Negativicutes;D_3__Selenomonadales	PN42	ELS-high	14	0	0	0	0
Order	D_0__Bacteria;D_1__Firmicutes;Other;Other	PN180	CTL-low	10	6.13467e-05	8.02399e-05	2.53741e-05	5.74001e-05
Order	D_0__Bacteria;D_1__Firmicutes;Other;Other	PN42	CTL-low	7	0	0	0	0
Order	D_0__Bacteria;D_1__Firmicutes;Other;Other	PN180	CTL-high	11	0.000157142	0.000140543	4.23753e-05	9.4418e-05
Order	D_0__Bacteria;D_1__Firmicutes;Other;Other	PN42	CTL-high	9	4.01111e-06	1.20333e-05	4.01111e-06	9.24964e-06
Order	D_0__Bacteria;D_1__Firmicutes;Other;Other	PN180	ELS-low	9	8.45006e-05	6.51571e-05	2.1719e-05	5.00842e-05
Order	D_0__Bacteria;D_1__Firmicutes;Other;Other	PN42	ELS-low	7	0	0	0	0
Order	D_0__Bacteria;D_1__Firmicutes;Other;Other	PN180	ELS-high	11	9.34713e-05	9.80557e-05	2.95649e-05	6.58747e-05
Order	D_0__Bacteria;D_1__Firmicutes;Other;Other	PN42	ELS-high	14	0	0	0	0
Order	D_0__Bacteria;D_1__Proteobacteria;D_2__Alphaproteobacteria;D_3__Rhodospirillales	PN180	CTL-low	10	0.00157674	0.00290006	0.000917079	0.00207458
Order	D_0__Bacteria;D_1__Proteobacteria;D_2__Alphaproteobacteria;D_3__Rhodospirillales	PN42	CTL-low	7	0.00147998	0.00135845	0.000513444	0.00125635
Order	D_0__Bacteria;D_1__Proteobacteria;D_2__Alphaproteobacteria;D_3__Rhodospirillales	PN180	CTL-high	11	0.000598847	0.000786293	0.000237076	0.000528239
Order	D_0__Bacteria;D_1__Proteobacteria;D_2__Alphaproteobacteria;D_3__Rhodospirillales	PN42	CTL-high	9	0	0	0	0
Order	D_0__Bacteria;D_1__Proteobacteria;D_2__Alphaproteobacteria;D_3__Rhodospirillales	PN180	ELS-low	9	0.000411066	0.000461985	0.000153995	0.000355113
Order	D_0__Bacteria;D_1__Proteobacteria;D_2__Alphaproteobacteria;D_3__Rhodospirillales	PN42	ELS-low	7	0	0	0	0
Order	D_0__Bacteria;D_1__Proteobacteria;D_2__Alphaproteobacteria;D_3__Rhodospirillales	PN180	ELS-high	11	0.000454756	0.000375564	0.000113237	0.000252307
Order	D_0__Bacteria;D_1__Proteobacteria;D_2__Alphaproteobacteria;D_3__Rhodospirillales	PN42	ELS-high	14	0.000667378	0.00124851	0.000333679	0.000720871
Order	D_0__Bacteria;D_1__Proteobacteria;D_2__Betaproteobacteria;D_3__Burkholderiales	PN180	CTL-low	10	0.0126492	0.0298847	0.00945038	0.0213782
Order	D_0__Bacteria;D_1__Proteobacteria;D_2__Betaproteobacteria;D_3__Burkholderiales	PN42	CTL-low	7	0	0	0	0
Order	D_0__Bacteria;D_1__Proteobacteria;D_2__Betaproteobacteria;D_3__Burkholderiales	PN180	CTL-high	11	0.0283451	0.0486212	0.0146599	0.0326642
Order	D_0__Bacteria;D_1__Proteobacteria;D_2__Betaproteobacteria;D_3__Burkholderiales	PN42	CTL-high	9	0.00164268	0.00465544	0.00155181	0.00357849
Order	D_0__Bacteria;D_1__Proteobacteria;D_2__Betaproteobacteria;D_3__Burkholderiales	PN180	ELS-low	9	0.0314192	0.0439682	0.0146561	0.0337969
Order	D_0__Bacteria;D_1__Proteobacteria;D_2__Betaproteobacteria;D_3__Burkholderiales	PN42	ELS-low	7	0.00300571	0.00581641	0.0021984	0.00537928
Order	D_0__Bacteria;D_1__Proteobacteria;D_2__Betaproteobacteria;D_3__Burkholderiales	PN180	ELS-high	11	0.020032	0.0214932	0.00648044	0.0144393
Order	D_0__Bacteria;D_1__Proteobacteria;D_2__Betaproteobacteria;D_3__Burkholderiales	PN42	ELS-high	14	0.00223619	0.00390178	0.00104279	0.00225282
Order	D_0__Bacteria;D_1__Proteobacteria;D_2__Deltaproteobacteria;D_3__Desulfovibrionales	PN180	CTL-low	10	0.0251559	0.0325888	0.0103055	0.0233126
Order	D_0__Bacteria;D_1__Proteobacteria;D_2__Deltaproteobacteria;D_3__Desulfovibrionales	PN42	CTL-low	7	0.0229039	0.0200874	0.00759232	0.0185777
Order	D_0__Bacteria;D_1__Proteobacteria;D_2__Deltaproteobacteria;D_3__Desulfovibrionales	PN180	CTL-high	11	0.0136951	0.013326	0.00401793	0.0089525
Order	D_0__Bacteria;D_1__Proteobacteria;D_2__Deltaproteobacteria;D_3__Desulfovibrionales	PN42	CTL-high	9	0.015688	0.0119848	0.00399492	0.00921231
Order	D_0__Bacteria;D_1__Proteobacteria;D_2__Deltaproteobacteria;D_3__Desulfovibrionales	PN180	ELS-low	9	0.00493393	0.00341438	0.00113813	0.00262453
Order	D_0__Bacteria;D_1__Proteobacteria;D_2__Deltaproteobacteria;D_3__Desulfovibrionales	PN42	ELS-low	7	0.0158776	0.00712675	0.00269366	0.00659115
Order	D_0__Bacteria;D_1__Proteobacteria;D_2__Deltaproteobacteria;D_3__Desulfovibrionales	PN180	ELS-high	11	0.0197401	0.0156726	0.00472548	0.010529
Order	D_0__Bacteria;D_1__Proteobacteria;D_2__Deltaproteobacteria;D_3__Desulfovibrionales	PN42	ELS-high	14	0.0294641	0.0258555	0.00691018	0.0149285
Order	D_0__Bacteria;D_1__Proteobacteria;D_2__Epsilonproteobacteria;D_3__Campylobacterales	PN180	CTL-low	10	7.69251e-05	0.000183439	5.80084e-05	0.000131224
Order	D_0__Bacteria;D_1__Proteobacteria;D_2__Epsilonproteobacteria;D_3__Campylobacterales	PN42	CTL-low	7	0	0	0	0
Order	D_0__Bacteria;D_1__Proteobacteria;D_2__Epsilonproteobacteria;D_3__Campylobacterales	PN180	CTL-high	11	9.69553e-05	0.000220082	6.63572e-05	0.000147853
Order	D_0__Bacteria;D_1__Proteobacteria;D_2__Epsilonproteobacteria;D_3__Campylobacterales	PN42	CTL-high	9	0	0	0	0
Order	D_0__Bacteria;D_1__Proteobacteria;D_2__Epsilonproteobacteria;D_3__Campylobacterales	PN180	ELS-low	9	2.40568e-05	5.00759e-05	1.6692e-05	3.84917e-05
Order	D_0__Bacteria;D_1__Proteobacteria;D_2__Epsilonproteobacteria;D_3__Campylobacterales	PN42	ELS-low	7	0	0	0	0
Order	D_0__Bacteria;D_1__Proteobacteria;D_2__Epsilonproteobacteria;D_3__Campylobacterales	PN180	ELS-high	11	2.39645e-05	4.00181e-05	1.20659e-05	2.68845e-05
Order	D_0__Bacteria;D_1__Proteobacteria;D_2__Epsilonproteobacteria;D_3__Campylobacterales	PN42	ELS-high	14	0	0	0	0
Order	D_0__Bacteria;D_1__Proteobacteria;D_2__Gammaproteobacteria;D_3__Enterobacteriales	PN180	CTL-low	10	0.000442041	0.000511972	0.0001619	0.000366243
Order	D_0__Bacteria;D_1__Proteobacteria;D_2__Gammaproteobacteria;D_3__Enterobacteriales	PN42	CTL-low	7	0.000284398	0.000401622	0.000151799	0.000371438
Order	D_0__Bacteria;D_1__Proteobacteria;D_2__Gammaproteobacteria;D_3__Enterobacteriales	PN180	CTL-high	11	0.000131315	0.000164299	4.9538e-05	0.000110377
Order	D_0__Bacteria;D_1__Proteobacteria;D_2__Gammaproteobacteria;D_3__Enterobacteriales	PN42	CTL-high	9	0.000927749	0.00145187	0.000483956	0.001116
Order	D_0__Bacteria;D_1__Proteobacteria;D_2__Gammaproteobacteria;D_3__Enterobacteriales	PN180	ELS-low	9	0.000309682	0.000501421	0.00016714	0.000385426
Order	D_0__Bacteria;D_1__Proteobacteria;D_2__Gammaproteobacteria;D_3__Enterobacteriales	PN42	ELS-low	7	0.000313182	0.000437523	0.000165368	0.000404641
Order	D_0__Bacteria;D_1__Proteobacteria;D_2__Gammaproteobacteria;D_3__Enterobacteriales	PN180	ELS-high	11	0.000107911	0.000100078	3.01748e-05	6.72336e-05
Order	D_0__Bacteria;D_1__Proteobacteria;D_2__Gammaproteobacteria;D_3__Enterobacteriales	PN42	ELS-high	14	0.000315296	0.000337905	9.03088e-05	0.0001951
Order	D_0__Bacteria;D_1__Proteobacteria;D_2__Gammaproteobacteria;D_3__Pseudomonadales	PN180	CTL-low	10	0.00052567	0.0016395	0.000518456	0.00117283
Order	D_0__Bacteria;D_1__Proteobacteria;D_2__Gammaproteobacteria;D_3__Pseudomonadales	PN42	CTL-low	7	0	0	0	0
Order	D_0__Bacteria;D_1__Proteobacteria;D_2__Gammaproteobacteria;D_3__Pseudomonadales	PN180	CTL-high	11	9.83922e-05	0.000216319	6.52226e-05	0.000145325
Order	D_0__Bacteria;D_1__Proteobacteria;D_2__Gammaproteobacteria;D_3__Pseudomonadales	PN42	CTL-high	9	0	0	0	0
Order	D_0__Bacteria;D_1__Proteobacteria;D_2__Gammaproteobacteria;D_3__Pseudomonadales	PN180	ELS-low	9	0	0	0	0
Order	D_0__Bacteria;D_1__Proteobacteria;D_2__Gammaproteobacteria;D_3__Pseudomonadales	PN42	ELS-low	7	0	0	0	0
Order	D_0__Bacteria;D_1__Proteobacteria;D_2__Gammaproteobacteria;D_3__Pseudomonadales	PN180	ELS-high	11	7.4e-06	2.4543e-05	7.4e-06	1.64882e-05
Order	D_0__Bacteria;D_1__Proteobacteria;D_2__Gammaproteobacteria;D_3__Pseudomonadales	PN42	ELS-high	14	1.86266e-05	6.96945e-05	1.86266e-05	4.02404e-05
Order	D_0__Bacteria;D_1__Tenericutes;D_2__Mollicutes;D_3__Anaeroplasmatales	PN180	CTL-low	10	0.000610473	0.000496387	0.000156971	0.000355094
Order	D_0__Bacteria;D_1__Tenericutes;D_2__Mollicutes;D_3__Anaeroplasmatales	PN42	CTL-low	7	0.000431861	0.000752387	0.000284376	0.000695842
Order	D_0__Bacteria;D_1__Tenericutes;D_2__Mollicutes;D_3__Anaeroplasmatales	PN180	CTL-high	11	0.000990085	0.00140222	0.000422787	0.000942027
Order	D_0__Bacteria;D_1__Tenericutes;D_2__Mollicutes;D_3__Anaeroplasmatales	PN42	CTL-high	9	0.000308436	0.000374313	0.000124771	0.000287722
Order	D_0__Bacteria;D_1__Tenericutes;D_2__Mollicutes;D_3__Anaeroplasmatales	PN180	ELS-low	9	0.00204073	0.00338503	0.00112834	0.00260197
Order	D_0__Bacteria;D_1__Tenericutes;D_2__Mollicutes;D_3__Anaeroplasmatales	PN42	ELS-low	7	7.95399e-05	0.000196652	7.43275e-05	0.000181873
Order	D_0__Bacteria;D_1__Tenericutes;D_2__Mollicutes;D_3__Anaeroplasmatales	PN180	ELS-high	11	0.000519091	0.000873864	0.00026348	0.00058707
Order	D_0__Bacteria;D_1__Tenericutes;D_2__Mollicutes;D_3__Anaeroplasmatales	PN42	ELS-high	14	0	0	0	0
Order	D_0__Bacteria;D_1__Tenericutes;D_2__Mollicutes;D_3__Mycoplasmatales	PN180	CTL-low	10	0.00214939	0.0026833	0.000848534	0.00191952
Order	D_0__Bacteria;D_1__Tenericutes;D_2__Mollicutes;D_3__Mycoplasmatales	PN42	CTL-low	7	0.000338011	0.000894293	0.000338011	0.000827083
Order	D_0__Bacteria;D_1__Tenericutes;D_2__Mollicutes;D_3__Mycoplasmatales	PN180	CTL-high	11	0.000879436	0.000867113	0.000261444	0.000582534
Order	D_0__Bacteria;D_1__Tenericutes;D_2__Mollicutes;D_3__Mycoplasmatales	PN42	CTL-high	9	0	0	0	0
Order	D_0__Bacteria;D_1__Tenericutes;D_2__Mollicutes;D_3__Mycoplasmatales	PN180	ELS-low	9	0.001391	0.00124551	0.000415169	0.000957381
Order	D_0__Bacteria;D_1__Tenericutes;D_2__Mollicutes;D_3__Mycoplasmatales	PN42	ELS-low	7	0	0	0	0
Order	D_0__Bacteria;D_1__Tenericutes;D_2__Mollicutes;D_3__Mycoplasmatales	PN180	ELS-high	11	0.000546433	0.000809245	0.000243997	0.000543658
Order	D_0__Bacteria;D_1__Tenericutes;D_2__Mollicutes;D_3__Mycoplasmatales	PN42	ELS-high	14	0.00146809	0.00380858	0.00101789	0.00219901
Order	D_0__Bacteria;D_1__Tenericutes;D_2__Mollicutes;D_3__RF9	PN180	CTL-low	10	0.000376197	0.000381745	0.000120718	0.000273084
Order	D_0__Bacteria;D_1__Tenericutes;D_2__Mollicutes;D_3__RF9	PN42	CTL-low	7	6.95443e-05	0.00013809	5.21931e-05	0.000127712
Order	D_0__Bacteria;D_1__Tenericutes;D_2__Mollicutes;D_3__RF9	PN180	CTL-high	11	3.90951e-05	7.15331e-05	2.1568e-05	4.80566e-05
Order	D_0__Bacteria;D_1__Tenericutes;D_2__Mollicutes;D_3__RF9	PN42	CTL-high	9	0.000331819	0.000428799	0.000142933	0.000329604
Order	D_0__Bacteria;D_1__Tenericutes;D_2__Mollicutes;D_3__RF9	PN180	ELS-low	9	0.000162149	0.000173064	5.76879e-05	0.000133029
Order	D_0__Bacteria;D_1__Tenericutes;D_2__Mollicutes;D_3__RF9	PN42	ELS-low	7	3.39937e-05	4.93028e-05	1.86347e-05	4.55975e-05
Order	D_0__Bacteria;D_1__Tenericutes;D_2__Mollicutes;D_3__RF9	PN180	ELS-high	11	0.000210462	0.000248864	7.50352e-05	0.000167189
Order	D_0__Bacteria;D_1__Tenericutes;D_2__Mollicutes;D_3__RF9	PN42	ELS-high	14	0.0002157	0.000355492	9.50093e-05	0.000205255
Order	D_0__Bacteria;D_1__Verrucomicrobia;D_2__Verrucomicrobiae;D_3__Verrucomicrobiales	PN180	CTL-low	10	0.0489628	0.0865816	0.0273795	0.0619367
Order	D_0__Bacteria;D_1__Verrucomicrobia;D_2__Verrucomicrobiae;D_3__Verrucomicrobiales	PN42	CTL-low	7	0.2482	0.138728	0.0524344	0.128302
Order	D_0__Bacteria;D_1__Verrucomicrobia;D_2__Verrucomicrobiae;D_3__Verrucomicrobiales	PN180	CTL-high	11	0.0487169	0.0599693	0.0180814	0.0402879
Order	D_0__Bacteria;D_1__Verrucomicrobia;D_2__Verrucomicrobiae;D_3__Verrucomicrobiales	PN42	CTL-high	9	0.126017	0.0888598	0.0296199	0.0683037
Order	D_0__Bacteria;D_1__Verrucomicrobia;D_2__Verrucomicrobiae;D_3__Verrucomicrobiales	PN180	ELS-low	9	0.073058	0.081374	0.0271247	0.0625496
Order	D_0__Bacteria;D_1__Verrucomicrobia;D_2__Verrucomicrobiae;D_3__Verrucomicrobiales	PN42	ELS-low	7	0.188552	0.0940446	0.0355455	0.0869767
Order	D_0__Bacteria;D_1__Verrucomicrobia;D_2__Verrucomicrobiae;D_3__Verrucomicrobiales	PN180	ELS-high	11	0.0594466	0.0782084	0.0235807	0.0525411
Order	D_0__Bacteria;D_1__Verrucomicrobia;D_2__Verrucomicrobiae;D_3__Verrucomicrobiales	PN42	ELS-high	14	0.163049	0.162175	0.0433432	0.0936372
Order	D_0__Bacteria;Other;Other;Other	PN180	CTL-low	10	0	0	0	0
Order	D_0__Bacteria;Other;Other;Other	PN42	CTL-low	7	0	0	0	0
Order	D_0__Bacteria;Other;Other;Other	PN180	CTL-high	11	2.42327e-05	5.60517e-05	1.69002e-05	3.7656e-05
Order	D_0__Bacteria;Other;Other;Other	PN42	CTL-high	9	0	0	0	0
Order	D_0__Bacteria;Other;Other;Other	PN180	ELS-low	9	0.000267643	0.000533249	0.00017775	0.000409891
Order	D_0__Bacteria;Other;Other;Other	PN42	ELS-low	7	0	0	0	0
Order	D_0__Bacteria;Other;Other;Other	PN180	ELS-high	11	2.1199e-05	5.97697e-05	1.80212e-05	4.01538e-05
Order	D_0__Bacteria;Other;Other;Other	PN42	ELS-high	14	0	0	0	0
Order	Unassigned;Other;Other;Other	PN180	CTL-low	10	0.00719062	0.00263031	0.000831776	0.00188161
Order	Unassigned;Other;Other;Other	PN42	CTL-low	7	0.00346788	0.001422	0.000537466	0.00131513
Order	Unassigned;Other;Other;Other	PN180	CTL-high	11	0.011275	0.00642842	0.00193824	0.00431867
Order	Unassigned;Other;Other;Other	PN42	CTL-high	9	0.00471561	0.00188904	0.000629679	0.00145204
Order	Unassigned;Other;Other;Other	PN180	ELS-low	9	0.00806511	0.00322305	0.00107435	0.00247746
Order	Unassigned;Other;Other;Other	PN42	ELS-low	7	0.00712826	0.00228144	0.000862303	0.00210998
Order	Unassigned;Other;Other;Other	PN180	ELS-high	11	0.00998227	0.00458329	0.00138191	0.00307909
Order	Unassigned;Other;Other;Other	PN42	ELS-high	14	0.00511849	0.00358573	0.000958326	0.00207034
Family	D_0__Bacteria;D_1__Actinobacteria;D_2__Actinobacteria;D_3__Bifidobacteriales;D_4__Bifidobacteriaceae	PN180	CTL-low	10	0.000161171	0.000183273	5.79559e-05	0.000131105
Family	D_0__Bacteria;D_1__Actinobacteria;D_2__Actinobacteria;D_3__Bifidobacteriales;D_4__Bifidobacteriaceae	PN42	CTL-low	7	0.000192692	0.000376648	0.000142359	0.000348341
Family	D_0__Bacteria;D_1__Actinobacteria;D_2__Actinobacteria;D_3__Bifidobacteriales;D_4__Bifidobacteriaceae	PN180	CTL-high	11	0.000244188	0.000223275	6.73199e-05	0.000149998
Family	D_0__Bacteria;D_1__Actinobacteria;D_2__Actinobacteria;D_3__Bifidobacteriales;D_4__Bifidobacteriaceae	PN42	CTL-high	9	0.000680703	0.000711296	0.000237099	0.000546751
Family	D_0__Bacteria;D_1__Actinobacteria;D_2__Actinobacteria;D_3__Bifidobacteriales;D_4__Bifidobacteriaceae	PN180	ELS-low	9	0.000139809	0.000119763	3.9921e-05	9.2058e-05
Family	D_0__Bacteria;D_1__Actinobacteria;D_2__Actinobacteria;D_3__Bifidobacteriales;D_4__Bifidobacteriaceae	PN42	ELS-low	7	7.05571e-05	7.90547e-05	2.98799e-05	7.31134e-05
Family	D_0__Bacteria;D_1__Actinobacteria;D_2__Actinobacteria;D_3__Bifidobacteriales;D_4__Bifidobacteriaceae	PN180	ELS-high	11	0.000514628	0.000441716	0.000133182	0.000296749
Family	D_0__Bacteria;D_1__Actinobacteria;D_2__Actinobacteria;D_3__Bifidobacteriales;D_4__Bifidobacteriaceae	PN42	ELS-high	14	0.00326844	0.00854687	0.00228425	0.00493482
Family	D_0__Bacteria;D_1__Actinobacteria;D_2__Actinobacteria;D_3__Corynebacteriales;D_4__Corynebacteriaceae	PN180	CTL-low	10	0.000318196	0.000951518	0.000300896	0.000680675
Family	D_0__Bacteria;D_1__Actinobacteria;D_2__Actinobacteria;D_3__Corynebacteriales;D_4__Corynebacteriaceae	PN42	CTL-low	7	7.3e-06	1.29165e-05	4.88199e-06	1.19458e-05
Family	D_0__Bacteria;D_1__Actinobacteria;D_2__Actinobacteria;D_3__Corynebacteriales;D_4__Corynebacteriaceae	PN180	CTL-high	11	0.000204863	0.000260535	7.85542e-05	0.00017503
Family	D_0__Bacteria;D_1__Actinobacteria;D_2__Actinobacteria;D_3__Corynebacteriales;D_4__Corynebacteriaceae	PN42	CTL-high	9	2.86222e-05	3.02988e-05	1.00996e-05	2.32897e-05
Family	D_0__Bacteria;D_1__Actinobacteria;D_2__Actinobacteria;D_3__Corynebacteriales;D_4__Corynebacteriaceae	PN180	ELS-low	9	0.000139571	0.000230385	7.67949e-05	0.000177089
Family	D_0__Bacteria;D_1__Actinobacteria;D_2__Actinobacteria;D_3__Corynebacteriales;D_4__Corynebacteriaceae	PN42	ELS-low	7	1.93143e-05	2.57001e-05	9.71372e-06	2.37686e-05
Family	D_0__Bacteria;D_1__Actinobacteria;D_2__Actinobacteria;D_3__Corynebacteriales;D_4__Corynebacteriaceae	PN180	ELS-high	11	9.32525e-05	0.000216834	6.53779e-05	0.000145671
Family	D_0__Bacteria;D_1__Actinobacteria;D_2__Actinobacteria;D_3__Corynebacteriales;D_4__Corynebacteriaceae	PN42	ELS-high	14	1.07429e-05	2.35923e-05	6.3053e-06	1.36218e-05
Family	D_0__Bacteria;D_1__Actinobacteria;D_2__Coriobacteriia;D_3__Coriobacteriales;D_4__Coriobacteriaceae	PN180	CTL-low	10	0.00466508	0.00590555	0.0018675	0.00422458
Family	D_0__Bacteria;D_1__Actinobacteria;D_2__Coriobacteriia;D_3__Coriobacteriales;D_4__Coriobacteriaceae	PN42	CTL-low	7	0.0136683	0.0221692	0.00837917	0.0205031
Family	D_0__Bacteria;D_1__Actinobacteria;D_2__Coriobacteriia;D_3__Coriobacteriales;D_4__Coriobacteriaceae	PN180	CTL-high	11	0.0158971	0.019381	0.00584359	0.0130203
Family	D_0__Bacteria;D_1__Actinobacteria;D_2__Coriobacteriia;D_3__Coriobacteriales;D_4__Coriobacteriaceae	PN42	CTL-high	9	0.0354571	0.0283272	0.00944241	0.0217742
Family	D_0__Bacteria;D_1__Actinobacteria;D_2__Coriobacteriia;D_3__Coriobacteriales;D_4__Coriobacteriaceae	PN180	ELS-low	9	0.0131791	0.0208809	0.00696031	0.0160505
Family	D_0__Bacteria;D_1__Actinobacteria;D_2__Coriobacteriia;D_3__Coriobacteriales;D_4__Coriobacteriaceae	PN42	ELS-low	7	0.0117047	0.0074991	0.00283439	0.00693551
Family	D_0__Bacteria;D_1__Actinobacteria;D_2__Coriobacteriia;D_3__Coriobacteriales;D_4__Coriobacteriaceae	PN180	ELS-high	11	0.019193	0.0152602	0.00460113	0.010252
Family	D_0__Bacteria;D_1__Actinobacteria;D_2__Coriobacteriia;D_3__Coriobacteriales;D_4__Coriobacteriaceae	PN42	ELS-high	14	0.0280517	0.0311748	0.00833182	0.0179998
Family	D_0__Bacteria;D_1__Bacteroidetes;D_2__Bacteroidia;D_3__Bacteroidales;D_4__Bacteroidaceae	PN180	CTL-low	10	0.00980068	0.0170984	0.00540699	0.0122315
Family	D_0__Bacteria;D_1__Bacteroidetes;D_2__Bacteroidia;D_3__Bacteroidales;D_4__Bacteroidaceae	PN42	CTL-low	7	0.0178903	0.0304313	0.011502	0.0281443
Family	D_0__Bacteria;D_1__Bacteroidetes;D_2__Bacteroidia;D_3__Bacteroidales;D_4__Bacteroidaceae	PN180	CTL-high	11	0.00488247	0.00553708	0.00166949	0.00371986
Family	D_0__Bacteria;D_1__Bacteroidetes;D_2__Bacteroidia;D_3__Bacteroidales;D_4__Bacteroidaceae	PN42	CTL-high	9	0.0279708	0.0563814	0.0187938	0.0433386
Family	D_0__Bacteria;D_1__Bacteroidetes;D_2__Bacteroidia;D_3__Bacteroidales;D_4__Bacteroidaceae	PN180	ELS-low	9	0.0127997	0.016321	0.00544033	0.0125454
Family	D_0__Bacteria;D_1__Bacteroidetes;D_2__Bacteroidia;D_3__Bacteroidales;D_4__Bacteroidaceae	PN42	ELS-low	7	0.00981947	0.0258765	0.00978038	0.0239317
Family	D_0__Bacteria;D_1__Bacteroidetes;D_2__Bacteroidia;D_3__Bacteroidales;D_4__Bacteroidaceae	PN180	ELS-high	11	0.00691687	0.00710719	0.0021429	0.00477468
Family	D_0__Bacteria;D_1__Bacteroidetes;D_2__Bacteroidia;D_3__Bacteroidales;D_4__Bacteroidaceae	PN42	ELS-high	14	0.0145647	0.0219221	0.00585892	0.0126574
Family	D_0__Bacteria;D_1__Bacteroidetes;D_2__Bacteroidia;D_3__Bacteroidales;D_4__Porphyromonadaceae	PN180	CTL-low	10	0.0439171	0.0269287	0.0085156	0.0192636
Family	D_0__Bacteria;D_1__Bacteroidetes;D_2__Bacteroidia;D_3__Bacteroidales;D_4__Porphyromonadaceae	PN42	CTL-low	7	0.0174134	0.0110658	0.00418246	0.0102341
Family	D_0__Bacteria;D_1__Bacteroidetes;D_2__Bacteroidia;D_3__Bacteroidales;D_4__Porphyromonadaceae	PN180	CTL-high	11	0.0298447	0.0227385	0.00685592	0.015276
Family	D_0__Bacteria;D_1__Bacteroidetes;D_2__Bacteroidia;D_3__Bacteroidales;D_4__Porphyromonadaceae	PN42	CTL-high	9	0.029839	0.0152862	0.00509541	0.01175
Family	D_0__Bacteria;D_1__Bacteroidetes;D_2__Bacteroidia;D_3__Bacteroidales;D_4__Porphyromonadaceae	PN180	ELS-low	9	0.0332075	0.0540801	0.0180267	0.0415697
Family	D_0__Bacteria;D_1__Bacteroidetes;D_2__Bacteroidia;D_3__Bacteroidales;D_4__Porphyromonadaceae	PN42	ELS-low	7	0.0132478	0.00975798	0.00368817	0.00902463
Family	D_0__Bacteria;D_1__Bacteroidetes;D_2__Bacteroidia;D_3__Bacteroidales;D_4__Porphyromonadaceae	PN180	ELS-high	11	0.0290099	0.00760443	0.00229282	0.00510872
Family	D_0__Bacteria;D_1__Bacteroidetes;D_2__Bacteroidia;D_3__Bacteroidales;D_4__Porphyromonadaceae	PN42	ELS-high	14	0.0148939	0.00846573	0.00226256	0.00488796
Family	D_0__Bacteria;D_1__Bacteroidetes;D_2__Bacteroidia;D_3__Bacteroidales;D_4__Prevotellaceae	PN180	CTL-low	10	4.79258e-05	8.86796e-05	2.8043e-05	6.34376e-05
Family	D_0__Bacteria;D_1__Bacteroidetes;D_2__Bacteroidia;D_3__Bacteroidales;D_4__Prevotellaceae	PN42	CTL-low	7	0.000423751	0.00108496	0.000410077	0.00100342
Family	D_0__Bacteria;D_1__Bacteroidetes;D_2__Bacteroidia;D_3__Bacteroidales;D_4__Prevotellaceae	PN180	CTL-high	11	0.00694778	0.0155455	0.00468715	0.0104436
Family	D_0__Bacteria;D_1__Bacteroidetes;D_2__Bacteroidia;D_3__Bacteroidales;D_4__Prevotellaceae	PN42	CTL-high	9	3.85879e-05	6.51135e-05	2.17045e-05	5.00506e-05
Family	D_0__Bacteria;D_1__Bacteroidetes;D_2__Bacteroidia;D_3__Bacteroidales;D_4__Prevotellaceae	PN180	ELS-low	9	0.0442424	0.0878435	0.0292812	0.0675225
Family	D_0__Bacteria;D_1__Bacteroidetes;D_2__Bacteroidia;D_3__Bacteroidales;D_4__Prevotellaceae	PN42	ELS-low	7	5.19924e-05	0.000108062	4.08437e-05	9.99409e-05
Family	D_0__Bacteria;D_1__Bacteroidetes;D_2__Bacteroidia;D_3__Bacteroidales;D_4__Prevotellaceae	PN180	ELS-high	11	0.00362488	0.00764319	0.00230451	0.00513477
Family	D_0__Bacteria;D_1__Bacteroidetes;D_2__Bacteroidia;D_3__Bacteroidales;D_4__Prevotellaceae	PN42	ELS-high	14	1.48458e-05	3.30853e-05	8.84243e-06	1.91029e-05
Family	D_0__Bacteria;D_1__Bacteroidetes;D_2__Bacteroidia;D_3__Bacteroidales;D_4__Rikenellaceae	PN180	CTL-low	10	0.161537	0.06369	0.0201405	0.0455611
Family	D_0__Bacteria;D_1__Bacteroidetes;D_2__Bacteroidia;D_3__Bacteroidales;D_4__Rikenellaceae	PN42	CTL-low	7	0.164447	0.0236833	0.00895143	0.0219034
Family	D_0__Bacteria;D_1__Bacteroidetes;D_2__Bacteroidia;D_3__Bacteroidales;D_4__Rikenellaceae	PN180	CTL-high	11	0.0828427	0.0449395	0.0135498	0.0301908
Family	D_0__Bacteria;D_1__Bacteroidetes;D_2__Bacteroidia;D_3__Bacteroidales;D_4__Rikenellaceae	PN42	CTL-high	9	0.148936	0.0587659	0.0195886	0.0451715
Family	D_0__Bacteria;D_1__Bacteroidetes;D_2__Bacteroidia;D_3__Bacteroidales;D_4__Rikenellaceae	PN180	ELS-low	9	0.0895485	0.0449478	0.0149826	0.0345499
Family	D_0__Bacteria;D_1__Bacteroidetes;D_2__Bacteroidia;D_3__Bacteroidales;D_4__Rikenellaceae	PN42	ELS-low	7	0.145137	0.0730246	0.0276007	0.0675365
Family	D_0__Bacteria;D_1__Bacteroidetes;D_2__Bacteroidia;D_3__Bacteroidales;D_4__Rikenellaceae	PN180	ELS-high	11	0.120373	0.0568906	0.0171532	0.0382196
Family	D_0__Bacteria;D_1__Bacteroidetes;D_2__Bacteroidia;D_3__Bacteroidales;D_4__Rikenellaceae	PN42	ELS-high	14	0.121922	0.0389172	0.0104011	0.0224701
Family	D_0__Bacteria;D_1__Bacteroidetes;D_2__Bacteroidia;D_3__Bacteroidales;D_4__S24-7	PN180	CTL-low	10	0.356873	0.0778866	0.0246299	0.0557167
Family	D_0__Bacteria;D_1__Bacteroidetes;D_2__Bacteroidia;D_3__Bacteroidales;D_4__S24-7	PN42	CTL-low	7	0.234696	0.020323	0.00768137	0.0187956
Family	D_0__Bacteria;D_1__Bacteroidetes;D_2__Bacteroidia;D_3__Bacteroidales;D_4__S24-7	PN180	CTL-high	11	0.438812	0.047813	0.0144162	0.0321212
Family	D_0__Bacteria;D_1__Bacteroidetes;D_2__Bacteroidia;D_3__Bacteroidales;D_4__S24-7	PN42	CTL-high	9	0.268104	0.080762	0.0269207	0.0620792
Family	D_0__Bacteria;D_1__Bacteroidetes;D_2__Bacteroidia;D_3__Bacteroidales;D_4__S24-7	PN180	ELS-low	9	0.418956	0.0788549	0.026285	0.0606132
Family	D_0__Bacteria;D_1__Bacteroidetes;D_2__Bacteroidia;D_3__Bacteroidales;D_4__S24-7	PN42	ELS-low	7	0.337945	0.0609882	0.0230514	0.0564046
Family	D_0__Bacteria;D_1__Bacteroidetes;D_2__Bacteroidia;D_3__Bacteroidales;D_4__S24-7	PN180	ELS-high	11	0.406507	0.0897963	0.0270746	0.060326
Family	D_0__Bacteria;D_1__Bacteroidetes;D_2__Bacteroidia;D_3__Bacteroidales;D_4__S24-7	PN42	ELS-high	14	0.301387	0.124126	0.0331742	0.0716684
Family	D_0__Bacteria;D_1__Bacteroidetes;D_2__Bacteroidia;D_3__Bacteroidales;Other	PN180	CTL-low	10	0.000971636	0.000553357	0.000174987	0.000395847
Family	D_0__Bacteria;D_1__Bacteroidetes;D_2__Bacteroidia;D_3__Bacteroidales;Other	PN42	CTL-low	7	0.000737851	0.000258806	9.78196e-05	0.000239356
Family	D_0__Bacteria;D_1__Bacteroidetes;D_2__Bacteroidia;D_3__Bacteroidales;Other	PN180	CTL-high	11	0.00125384	0.000682945	0.000205916	0.000458809
Family	D_0__Bacteria;D_1__Bacteroidetes;D_2__Bacteroidia;D_3__Bacteroidales;Other	PN42	CTL-high	9	0.000683289	0.000698838	0.000232946	0.000537175
Family	D_0__Bacteria;D_1__Bacteroidetes;D_2__Bacteroidia;D_3__Bacteroidales;Other	PN180	ELS-low	9	0.0011424	0.00058073	0.000193577	0.000446388
Family	D_0__Bacteria;D_1__Bacteroidetes;D_2__Bacteroidia;D_3__Bacteroidales;Other	PN42	ELS-low	7	0.00128943	0.000890955	0.000336749	0.000823996
Family	D_0__Bacteria;D_1__Bacteroidetes;D_2__Bacteroidia;D_3__Bacteroidales;Other	PN180	ELS-high	11	0.00164849	0.000931878	0.000280972	0.000626044
Family	D_0__Bacteria;D_1__Bacteroidetes;D_2__Bacteroidia;D_3__Bacteroidales;Other	PN42	ELS-high	14	0.000762883	0.000955015	0.000255239	0.000551409
Family	D_0__Bacteria;D_1__Candidate division TM7;D_2__Unknown Class;D_3__Unknown Order;D_4__Unknown Family	PN180	CTL-low	10	0.00574495	0.00751864	0.0023776	0.00537851
Family	D_0__Bacteria;D_1__Candidate division TM7;D_2__Unknown Class;D_3__Unknown Order;D_4__Unknown Family	PN42	CTL-low	7	0.000124596	0.000256283	9.68658e-05	0.000237022
Family	D_0__Bacteria;D_1__Candidate division TM7;D_2__Unknown Class;D_3__Unknown Order;D_4__Unknown Family	PN180	CTL-high	11	0.00229006	0.00383959	0.00115768	0.00257947
Family	D_0__Bacteria;D_1__Candidate division TM7;D_2__Unknown Class;D_3__Unknown Order;D_4__Unknown Family	PN42	CTL-high	9	0.00139382	0.00178084	0.000593613	0.00136887
Family	D_0__Bacteria;D_1__Candidate division TM7;D_2__Unknown Class;D_3__Unknown Order;D_4__Unknown Family	PN180	ELS-low	9	0.000597296	0.00139967	0.000466555	0.00107588
Family	D_0__Bacteria;D_1__Candidate division TM7;D_2__Unknown Class;D_3__Unknown Order;D_4__Unknown Family	PN42	ELS-low	7	0.000469844	0.000839817	0.000317421	0.000776701
Family	D_0__Bacteria;D_1__Candidate division TM7;D_2__Unknown Class;D_3__Unknown Order;D_4__Unknown Family	PN180	ELS-high	11	0.00366422	0.00539435	0.00162646	0.00362397
Family	D_0__Bacteria;D_1__Candidate division TM7;D_2__Unknown Class;D_3__Unknown Order;D_4__Unknown Family	PN42	ELS-high	14	0.00315365	0.00566291	0.00151348	0.00326967
Family	D_0__Bacteria;D_1__Candidate division TM7;D_2__uncultured bacterium;D_3__uncultured bacterium;D_4__uncultured bacterium	PN180	CTL-low	10	0	0	0	0
Family	D_0__Bacteria;D_1__Candidate division TM7;D_2__uncultured bacterium;D_3__uncultured bacterium;D_4__uncultured bacterium	PN42	CTL-low	7	8.87143e-06	2.34716e-05	8.87143e-06	2.17076e-05
Family	D_0__Bacteria;D_1__Candidate division TM7;D_2__uncultured bacterium;D_3__uncultured bacterium;D_4__uncultured bacterium	PN180	CTL-high	11	0	0	0	0
Family	D_0__Bacteria;D_1__Candidate division TM7;D_2__uncultured bacterium;D_3__uncultured bacterium;D_4__uncultured bacterium	PN42	CTL-high	9	2.85154e-05	4.79701e-05	1.599e-05	3.68731e-05
Family	D_0__Bacteria;D_1__Candidate division TM7;D_2__uncultured bacterium;D_3__uncultured bacterium;D_4__uncultured bacterium	PN180	ELS-low	9	4.33333e-06	1.3e-05	4.33333e-06	9.99268e-06
Family	D_0__Bacteria;D_1__Candidate division TM7;D_2__uncultured bacterium;D_3__uncultured bacterium;D_4__uncultured bacterium	PN42	ELS-low	7	4.48571e-06	1.18681e-05	4.48571e-06	1.09761e-05
Family	D_0__Bacteria;D_1__Candidate division TM7;D_2__uncultured bacterium;D_3__uncultured bacterium;D_4__uncultured bacterium	PN180	ELS-high	11	9.12727e-06	2.2013e-05	6.63716e-06	1.47885e-05
Family	D_0__Bacteria;D_1__Candidate division TM7;D_2__uncultured bacterium;D_3__uncultured bacterium;D_4__uncultured bacterium	PN42	ELS-high	14	1.22429e-05	2.23621e-05	5.97653e-06	1.29115e-05
Family	D_0__Bacteria;D_1__Cyanobacteria;D_2__Melainabacteria;D_3__Gastranaerophilales;Ambiguous_taxa	PN180	CTL-low	10	0.000673154	0.00113984	0.000360448	0.00081539
Family	D_0__Bacteria;D_1__Cyanobacteria;D_2__Melainabacteria;D_3__Gastranaerophilales;Ambiguous_taxa	PN42	CTL-low	7	6.64817e-05	0.00011685	4.41651e-05	0.000108068
Family	D_0__Bacteria;D_1__Cyanobacteria;D_2__Melainabacteria;D_3__Gastranaerophilales;Ambiguous_taxa	PN180	CTL-high	11	3.83166e-05	8.54373e-05	2.57603e-05	5.73976e-05
Family	D_0__Bacteria;D_1__Cyanobacteria;D_2__Melainabacteria;D_3__Gastranaerophilales;Ambiguous_taxa	PN42	CTL-high	9	4.9e-06	1.47e-05	4.9e-06	1.12994e-05
Family	D_0__Bacteria;D_1__Cyanobacteria;D_2__Melainabacteria;D_3__Gastranaerophilales;Ambiguous_taxa	PN180	ELS-low	9	0.000231855	0.000316513	0.000105504	0.000243293
Family	D_0__Bacteria;D_1__Cyanobacteria;D_2__Melainabacteria;D_3__Gastranaerophilales;Ambiguous_taxa	PN42	ELS-low	7	9.07143e-06	1.54937e-05	5.85608e-06	1.43293e-05
Family	D_0__Bacteria;D_1__Cyanobacteria;D_2__Melainabacteria;D_3__Gastranaerophilales;Ambiguous_taxa	PN180	ELS-high	11	0.000526439	0.00128723	0.000388115	0.000864773
Family	D_0__Bacteria;D_1__Cyanobacteria;D_2__Melainabacteria;D_3__Gastranaerophilales;Ambiguous_taxa	PN42	ELS-high	14	7.01221e-05	0.000196939	5.26341e-05	0.000113709
Family	D_0__Bacteria;D_1__Cyanobacteria;D_2__Melainabacteria;D_3__Gastranaerophilales;D_4__uncultured bacterium	PN180	CTL-low	10	0.00152539	0.00424808	0.00134336	0.00303889
Family	D_0__Bacteria;D_1__Cyanobacteria;D_2__Melainabacteria;D_3__Gastranaerophilales;D_4__uncultured bacterium	PN42	CTL-low	7	0.00101798	0.00133245	0.000503619	0.00123231
Family	D_0__Bacteria;D_1__Cyanobacteria;D_2__Melainabacteria;D_3__Gastranaerophilales;D_4__uncultured bacterium	PN180	CTL-high	11	0.000112668	0.000352566	0.000106303	0.000236857
Family	D_0__Bacteria;D_1__Cyanobacteria;D_2__Melainabacteria;D_3__Gastranaerophilales;D_4__uncultured bacterium	PN42	CTL-high	9	0.000120463	0.000361389	0.000120463	0.000277788
Family	D_0__Bacteria;D_1__Cyanobacteria;D_2__Melainabacteria;D_3__Gastranaerophilales;D_4__uncultured bacterium	PN180	ELS-low	9	0.00195802	0.00347259	0.00115753	0.00266927
Family	D_0__Bacteria;D_1__Cyanobacteria;D_2__Melainabacteria;D_3__Gastranaerophilales;D_4__uncultured bacterium	PN42	ELS-low	7	4.95714e-06	1.31154e-05	4.95714e-06	1.21297e-05
Family	D_0__Bacteria;D_1__Cyanobacteria;D_2__Melainabacteria;D_3__Gastranaerophilales;D_4__uncultured bacterium	PN180	ELS-high	11	0	0	0	0
Family	D_0__Bacteria;D_1__Cyanobacteria;D_2__Melainabacteria;D_3__Gastranaerophilales;D_4__uncultured bacterium	PN42	ELS-high	14	5.54286e-06	1.42048e-05	3.79638e-06	8.20158e-06
Family	D_0__Bacteria;D_1__Deferribacteres;D_2__Deferribacteres;D_3__Deferribacterales;D_4__Deferribacteraceae	PN180	CTL-low	10	0.00669655	0.0169399	0.00535688	0.0121181
Family	D_0__Bacteria;D_1__Deferribacteres;D_2__Deferribacteres;D_3__Deferribacterales;D_4__Deferribacteraceae	PN42	CTL-low	7	0.000146705	0.000226668	8.56723e-05	0.000209633
Family	D_0__Bacteria;D_1__Deferribacteres;D_2__Deferribacteres;D_3__Deferribacterales;D_4__Deferribacteraceae	PN180	CTL-high	11	0.00517645	0.00967081	0.00291586	0.00649694
Family	D_0__Bacteria;D_1__Deferribacteres;D_2__Deferribacteres;D_3__Deferribacterales;D_4__Deferribacteraceae	PN42	CTL-high	9	0.0198705	0.0291619	0.00972064	0.0224158
Family	D_0__Bacteria;D_1__Deferribacteres;D_2__Deferribacteres;D_3__Deferribacterales;D_4__Deferribacteraceae	PN180	ELS-low	9	0.00213878	0.00388645	0.00129548	0.00298739
Family	D_0__Bacteria;D_1__Deferribacteres;D_2__Deferribacteres;D_3__Deferribacterales;D_4__Deferribacteraceae	PN42	ELS-low	7	0.00205883	0.00411636	0.00155584	0.003807
Family	D_0__Bacteria;D_1__Deferribacteres;D_2__Deferribacteres;D_3__Deferribacterales;D_4__Deferribacteraceae	PN180	ELS-high	11	0.0031521	0.00536518	0.00161766	0.00360438
Family	D_0__Bacteria;D_1__Deferribacteres;D_2__Deferribacteres;D_3__Deferribacterales;D_4__Deferribacteraceae	PN42	ELS-high	14	0.00822638	0.0124959	0.00333966	0.0072149
Family	D_0__Bacteria;D_1__Firmicutes;D_2__Bacilli;D_3__Bacillales;D_4__Family XI	PN180	CTL-low	10	2.21734e-05	4.76653e-05	1.50731e-05	3.40977e-05
Family	D_0__Bacteria;D_1__Firmicutes;D_2__Bacilli;D_3__Bacillales;D_4__Family XI	PN42	CTL-low	7	0.000239235	0.000174738	6.60448e-05	0.000161606
Family	D_0__Bacteria;D_1__Firmicutes;D_2__Bacilli;D_3__Bacillales;D_4__Family XI	PN180	CTL-high	11	3.55431e-05	0.000117883	3.55431e-05	7.91949e-05
Family	D_0__Bacteria;D_1__Firmicutes;D_2__Bacilli;D_3__Bacillales;D_4__Family XI	PN42	CTL-high	9	0.00018215	0.000394053	0.000131351	0.000302896
Family	D_0__Bacteria;D_1__Firmicutes;D_2__Bacilli;D_3__Bacillales;D_4__Family XI	PN180	ELS-low	9	0	0	0	0
Family	D_0__Bacteria;D_1__Firmicutes;D_2__Bacilli;D_3__Bacillales;D_4__Family XI	PN42	ELS-low	7	0.00055376	0.000527342	0.000199317	0.00048771
Family	D_0__Bacteria;D_1__Firmicutes;D_2__Bacilli;D_3__Bacillales;D_4__Family XI	PN180	ELS-high	11	0.000476961	0.000884768	0.000266768	0.000594395
Family	D_0__Bacteria;D_1__Firmicutes;D_2__Bacilli;D_3__Bacillales;D_4__Family XI	PN42	ELS-high	14	0.000338269	0.000300364	8.02756e-05	0.000173425
Family	D_0__Bacteria;D_1__Firmicutes;D_2__Bacilli;D_3__Bacillales;D_4__Planococcaceae	PN180	CTL-low	10	9.02853e-05	0.000285507	9.02853e-05	0.00020424
Family	D_0__Bacteria;D_1__Firmicutes;D_2__Bacilli;D_3__Bacillales;D_4__Planococcaceae	PN42	CTL-low	7	0	0	0	0
Family	D_0__Bacteria;D_1__Firmicutes;D_2__Bacilli;D_3__Bacillales;D_4__Planococcaceae	PN180	CTL-high	11	5.18694e-05	8.89978e-05	2.68338e-05	5.97895e-05
Family	D_0__Bacteria;D_1__Firmicutes;D_2__Bacilli;D_3__Bacillales;D_4__Planococcaceae	PN42	CTL-high	9	2.58644e-05	6.51589e-05	2.17196e-05	5.00856e-05
Family	D_0__Bacteria;D_1__Firmicutes;D_2__Bacilli;D_3__Bacillales;D_4__Planococcaceae	PN180	ELS-low	9	3.87043e-05	5.5947e-05	1.8649e-05	4.30047e-05
Family	D_0__Bacteria;D_1__Firmicutes;D_2__Bacilli;D_3__Bacillales;D_4__Planococcaceae	PN42	ELS-low	7	1.07143e-05	2.83473e-05	1.07143e-05	2.62169e-05
Family	D_0__Bacteria;D_1__Firmicutes;D_2__Bacilli;D_3__Bacillales;D_4__Planococcaceae	PN180	ELS-high	11	0.000218504	0.000576226	0.000173739	0.000387114
Family	D_0__Bacteria;D_1__Firmicutes;D_2__Bacilli;D_3__Bacillales;D_4__Planococcaceae	PN42	ELS-high	14	1.32e-05	2.334e-05	6.23788e-06	1.34761e-05
Family	D_0__Bacteria;D_1__Firmicutes;D_2__Bacilli;D_3__Bacillales;D_4__Staphylococcaceae	PN180	CTL-low	10	0.000802127	0.00117836	0.000372632	0.000842951
Family	D_0__Bacteria;D_1__Firmicutes;D_2__Bacilli;D_3__Bacillales;D_4__Staphylococcaceae	PN42	CTL-low	7	2.50529e-05	4.55038e-05	1.71988e-05	4.2084e-05
Family	D_0__Bacteria;D_1__Firmicutes;D_2__Bacilli;D_3__Bacillales;D_4__Staphylococcaceae	PN180	CTL-high	11	0.000490762	0.000688477	0.000207584	0.000462525
Family	D_0__Bacteria;D_1__Firmicutes;D_2__Bacilli;D_3__Bacillales;D_4__Staphylococcaceae	PN42	CTL-high	9	3.53333e-05	2.22747e-05	7.4249e-06	1.71219e-05
Family	D_0__Bacteria;D_1__Firmicutes;D_2__Bacilli;D_3__Bacillales;D_4__Staphylococcaceae	PN180	ELS-low	9	0.000213803	0.000244131	8.13769e-05	0.000187655
Family	D_0__Bacteria;D_1__Firmicutes;D_2__Bacilli;D_3__Bacillales;D_4__Staphylococcaceae	PN42	ELS-low	7	6.22309e-05	0.000105999	4.0064e-05	9.8033e-05
Family	D_0__Bacteria;D_1__Firmicutes;D_2__Bacilli;D_3__Bacillales;D_4__Staphylococcaceae	PN180	ELS-high	11	0.000132324	0.000367496	0.000110804	0.000246887
Family	D_0__Bacteria;D_1__Firmicutes;D_2__Bacilli;D_3__Bacillales;D_4__Staphylococcaceae	PN42	ELS-high	14	5.47028e-05	7.03151e-05	1.87925e-05	4.05987e-05
Family	D_0__Bacteria;D_1__Firmicutes;D_2__Bacilli;D_3__Lactobacillales;D_4__Enterococcaceae	PN180	CTL-low	10	0	0	0	0
Family	D_0__Bacteria;D_1__Firmicutes;D_2__Bacilli;D_3__Lactobacillales;D_4__Enterococcaceae	PN42	CTL-low	7	9.77143e-06	1.6766e-05	6.33696e-06	1.5506e-05
Family	D_0__Bacteria;D_1__Firmicutes;D_2__Bacilli;D_3__Lactobacillales;D_4__Enterococcaceae	PN180	CTL-high	11	9.33636e-06	2.12913e-05	6.41958e-06	1.43037e-05
Family	D_0__Bacteria;D_1__Firmicutes;D_2__Bacilli;D_3__Lactobacillales;D_4__Enterococcaceae	PN42	CTL-high	9	2.11676e-05	3.99059e-05	1.3302e-05	3.06744e-05
Family	D_0__Bacteria;D_1__Firmicutes;D_2__Bacilli;D_3__Lactobacillales;D_4__Enterococcaceae	PN180	ELS-low	9	6.5e-06	1.95e-05	6.5e-06	1.4989e-05
Family	D_0__Bacteria;D_1__Firmicutes;D_2__Bacilli;D_3__Lactobacillales;D_4__Enterococcaceae	PN42	ELS-low	7	5.41429e-06	1.43249e-05	5.41429e-06	1.32483e-05
Family	D_0__Bacteria;D_1__Firmicutes;D_2__Bacilli;D_3__Lactobacillales;D_4__Enterococcaceae	PN180	ELS-high	11	5.97273e-06	1.3309e-05	4.0128e-06	8.94108e-06
Family	D_0__Bacteria;D_1__Firmicutes;D_2__Bacilli;D_3__Lactobacillales;D_4__Enterococcaceae	PN42	ELS-high	14	0.000190201	0.000367238	9.81485e-05	0.000212037
Family	D_0__Bacteria;D_1__Firmicutes;D_2__Bacilli;D_3__Lactobacillales;D_4__Lactobacillaceae	PN180	CTL-low	10	0.00134869	0.00125458	0.000396732	0.000897471
Family	D_0__Bacteria;D_1__Firmicutes;D_2__Bacilli;D_3__Lactobacillales;D_4__Lactobacillaceae	PN42	CTL-low	7	0.00422153	0.00405378	0.00153219	0.00374912
Family	D_0__Bacteria;D_1__Firmicutes;D_2__Bacilli;D_3__Lactobacillales;D_4__Lactobacillaceae	PN180	CTL-high	11	0.000559706	0.000441088	0.000132993	0.000296327
Family	D_0__Bacteria;D_1__Firmicutes;D_2__Bacilli;D_3__Lactobacillales;D_4__Lactobacillaceae	PN42	CTL-high	9	0.0123365	0.0101204	0.00337348	0.00777926
Family	D_0__Bacteria;D_1__Firmicutes;D_2__Bacilli;D_3__Lactobacillales;D_4__Lactobacillaceae	PN180	ELS-low	9	0.000929903	0.00128077	0.000426922	0.000984484
Family	D_0__Bacteria;D_1__Firmicutes;D_2__Bacilli;D_3__Lactobacillales;D_4__Lactobacillaceae	PN42	ELS-low	7	0.00305926	0.00241982	0.000914607	0.00223796
Family	D_0__Bacteria;D_1__Firmicutes;D_2__Bacilli;D_3__Lactobacillales;D_4__Lactobacillaceae	PN180	ELS-high	11	0.00104914	0.00100231	0.000302209	0.000673364
Family	D_0__Bacteria;D_1__Firmicutes;D_2__Bacilli;D_3__Lactobacillales;D_4__Lactobacillaceae	PN42	ELS-high	14	0.0128145	0.0175432	0.00468862	0.0101291
Family	D_0__Bacteria;D_1__Firmicutes;D_2__Bacilli;D_3__Lactobacillales;D_4__Streptococcaceae	PN180	CTL-low	10	0.000504247	0.000538908	0.000170418	0.000385512
Family	D_0__Bacteria;D_1__Firmicutes;D_2__Bacilli;D_3__Lactobacillales;D_4__Streptococcaceae	PN42	CTL-low	7	0.000514229	0.000675729	0.000255402	0.000624945
Family	D_0__Bacteria;D_1__Firmicutes;D_2__Bacilli;D_3__Lactobacillales;D_4__Streptococcaceae	PN180	CTL-high	11	0.000426796	0.000327439	9.87266e-05	0.000219976
Family	D_0__Bacteria;D_1__Firmicutes;D_2__Bacilli;D_3__Lactobacillales;D_4__Streptococcaceae	PN42	CTL-high	9	0.000571978	0.000430103	0.000143368	0.000330606
Family	D_0__Bacteria;D_1__Firmicutes;D_2__Bacilli;D_3__Lactobacillales;D_4__Streptococcaceae	PN180	ELS-low	9	0.000355172	0.000337908	0.000112636	0.000259739
Family	D_0__Bacteria;D_1__Firmicutes;D_2__Bacilli;D_3__Lactobacillales;D_4__Streptococcaceae	PN42	ELS-low	7	0.000591477	0.000575994	0.000217705	0.000532705
Family	D_0__Bacteria;D_1__Firmicutes;D_2__Bacilli;D_3__Lactobacillales;D_4__Streptococcaceae	PN180	ELS-high	11	0.000236936	0.000262215	7.90608e-05	0.000176158
Family	D_0__Bacteria;D_1__Firmicutes;D_2__Bacilli;D_3__Lactobacillales;D_4__Streptococcaceae	PN42	ELS-high	14	0.000243851	0.000158107	4.22559e-05	9.12883e-05
Family	D_0__Bacteria;D_1__Firmicutes;D_2__Clostridia;D_3__Clostridiales;D_4__Christensenellaceae	PN180	CTL-low	10	0.000667843	0.000668785	0.000211488	0.00047842
Family	D_0__Bacteria;D_1__Firmicutes;D_2__Clostridia;D_3__Clostridiales;D_4__Christensenellaceae	PN42	CTL-low	7	0.00163123	0.00134356	0.000507818	0.00124259
Family	D_0__Bacteria;D_1__Firmicutes;D_2__Clostridia;D_3__Clostridiales;D_4__Christensenellaceae	PN180	CTL-high	11	0.000747671	0.00050979	0.000153707	0.000342482
Family	D_0__Bacteria;D_1__Firmicutes;D_2__Clostridia;D_3__Clostridiales;D_4__Christensenellaceae	PN42	CTL-high	9	0.00190958	0.00119933	0.000399777	0.000921887
Family	D_0__Bacteria;D_1__Firmicutes;D_2__Clostridia;D_3__Clostridiales;D_4__Christensenellaceae	PN180	ELS-low	9	0.000253524	0.000159234	5.30778e-05	0.000122398
Family	D_0__Bacteria;D_1__Firmicutes;D_2__Clostridia;D_3__Clostridiales;D_4__Christensenellaceae	PN42	ELS-low	7	0.00246539	0.00185728	0.000701986	0.0017177
Family	D_0__Bacteria;D_1__Firmicutes;D_2__Clostridia;D_3__Clostridiales;D_4__Christensenellaceae	PN180	ELS-high	11	0.000458164	0.000237784	7.16946e-05	0.000159746
Family	D_0__Bacteria;D_1__Firmicutes;D_2__Clostridia;D_3__Clostridiales;D_4__Christensenellaceae	PN42	ELS-high	14	0.0011205	0.000702516	0.000187755	0.00040562
Family	D_0__Bacteria;D_1__Firmicutes;D_2__Clostridia;D_3__Clostridiales;D_4__Clostridiaceae 1	PN180	CTL-low	10	7.41682e-05	0.000121972	3.85708e-05	8.72533e-05
Family	D_0__Bacteria;D_1__Firmicutes;D_2__Clostridia;D_3__Clostridiales;D_4__Clostridiaceae 1	PN42	CTL-low	7	0.000197088	0.000286446	0.000108266	0.000264918
Family	D_0__Bacteria;D_1__Firmicutes;D_2__Clostridia;D_3__Clostridiales;D_4__Clostridiaceae 1	PN180	CTL-high	11	4.13098e-05	0.000100779	3.0386e-05	6.77042e-05
Family	D_0__Bacteria;D_1__Firmicutes;D_2__Clostridia;D_3__Clostridiales;D_4__Clostridiaceae 1	PN42	CTL-high	9	6.68648e-05	0.000110219	3.67397e-05	8.47219e-05
Family	D_0__Bacteria;D_1__Firmicutes;D_2__Clostridia;D_3__Clostridiales;D_4__Clostridiaceae 1	PN180	ELS-low	9	0.000380792	0.000492161	0.000164054	0.000378309
Family	D_0__Bacteria;D_1__Firmicutes;D_2__Clostridia;D_3__Clostridiales;D_4__Clostridiaceae 1	PN42	ELS-low	7	3.75191e-05	7.16459e-05	2.70796e-05	6.62614e-05
Family	D_0__Bacteria;D_1__Firmicutes;D_2__Clostridia;D_3__Clostridiales;D_4__Clostridiaceae 1	PN180	ELS-high	11	5.78481e-05	0.000144773	4.36506e-05	9.72595e-05
Family	D_0__Bacteria;D_1__Firmicutes;D_2__Clostridia;D_3__Clostridiales;D_4__Clostridiaceae 1	PN42	ELS-high	14	6.5633e-05	0.000123719	3.30653e-05	7.14333e-05
Family	D_0__Bacteria;D_1__Firmicutes;D_2__Clostridia;D_3__Clostridiales;D_4__Defluviitaleaceae	PN180	CTL-low	10	0.00243569	0.000949604	0.000300291	0.000679306
Family	D_0__Bacteria;D_1__Firmicutes;D_2__Clostridia;D_3__Clostridiales;D_4__Defluviitaleaceae	PN42	CTL-low	7	0.00209835	0.00181093	0.000684467	0.00167483
Family	D_0__Bacteria;D_1__Firmicutes;D_2__Clostridia;D_3__Clostridiales;D_4__Defluviitaleaceae	PN180	CTL-high	11	0.00180844	0.00104141	0.000313996	0.000699626
Family	D_0__Bacteria;D_1__Firmicutes;D_2__Clostridia;D_3__Clostridiales;D_4__Defluviitaleaceae	PN42	CTL-high	9	0.00230381	0.00133867	0.000446222	0.00102899
Family	D_0__Bacteria;D_1__Firmicutes;D_2__Clostridia;D_3__Clostridiales;D_4__Defluviitaleaceae	PN180	ELS-low	9	0.00238241	0.00119647	0.000398824	0.00091969
Family	D_0__Bacteria;D_1__Firmicutes;D_2__Clostridia;D_3__Clostridiales;D_4__Defluviitaleaceae	PN42	ELS-low	7	0.00162763	0.000735801	0.000278107	0.000680502
Family	D_0__Bacteria;D_1__Firmicutes;D_2__Clostridia;D_3__Clostridiales;D_4__Defluviitaleaceae	PN180	ELS-high	11	0.00274181	0.00165597	0.000499295	0.0011125
Family	D_0__Bacteria;D_1__Firmicutes;D_2__Clostridia;D_3__Clostridiales;D_4__Defluviitaleaceae	PN42	ELS-high	14	0.00221194	0.00144652	0.0003866	0.000835198
Family	D_0__Bacteria;D_1__Firmicutes;D_2__Clostridia;D_3__Clostridiales;D_4__Family XIII	PN180	CTL-low	10	0.000448865	0.000234696	7.42173e-05	0.000167891
Family	D_0__Bacteria;D_1__Firmicutes;D_2__Clostridia;D_3__Clostridiales;D_4__Family XIII	PN42	CTL-low	7	0.00145009	0.000680932	0.000257368	0.000629757
Family	D_0__Bacteria;D_1__Firmicutes;D_2__Clostridia;D_3__Clostridiales;D_4__Family XIII	PN180	CTL-high	11	0.000749001	0.000433148	0.000130599	0.000290993
Family	D_0__Bacteria;D_1__Firmicutes;D_2__Clostridia;D_3__Clostridiales;D_4__Family XIII	PN42	CTL-high	9	0.000568968	0.000458779	0.000152926	0.000352649
Family	D_0__Bacteria;D_1__Firmicutes;D_2__Clostridia;D_3__Clostridiales;D_4__Family XIII	PN180	ELS-low	9	0.000465476	0.000236397	7.8799e-05	0.000181711
Family	D_0__Bacteria;D_1__Firmicutes;D_2__Clostridia;D_3__Clostridiales;D_4__Family XIII	PN42	ELS-low	7	0.000700335	0.000297974	0.000112624	0.00027558
Family	D_0__Bacteria;D_1__Firmicutes;D_2__Clostridia;D_3__Clostridiales;D_4__Family XIII	PN180	ELS-high	11	0.000454249	0.000359847	0.000108498	0.000241748
Family	D_0__Bacteria;D_1__Firmicutes;D_2__Clostridia;D_3__Clostridiales;D_4__Family XIII	PN42	ELS-high	14	0.000541469	0.000444052	0.000118678	0.000256388
Family	D_0__Bacteria;D_1__Firmicutes;D_2__Clostridia;D_3__Clostridiales;D_4__Lachnospiraceae	PN180	CTL-low	10	0.162172	0.0533077	0.0168574	0.0381341
Family	D_0__Bacteria;D_1__Firmicutes;D_2__Clostridia;D_3__Clostridiales;D_4__Lachnospiraceae	PN42	CTL-low	7	0.118492	0.0620457	0.0234511	0.0573827
Family	D_0__Bacteria;D_1__Firmicutes;D_2__Clostridia;D_3__Clostridiales;D_4__Lachnospiraceae	PN180	CTL-high	11	0.165306	0.0419581	0.0126509	0.0281879
Family	D_0__Bacteria;D_1__Firmicutes;D_2__Clostridia;D_3__Clostridiales;D_4__Lachnospiraceae	PN42	CTL-high	9	0.143838	0.059353	0.0197843	0.0456228
Family	D_0__Bacteria;D_1__Firmicutes;D_2__Clostridia;D_3__Clostridiales;D_4__Lachnospiraceae	PN180	ELS-low	9	0.129624	0.059306	0.0197687	0.0455866
Family	D_0__Bacteria;D_1__Firmicutes;D_2__Clostridia;D_3__Clostridiales;D_4__Lachnospiraceae	PN42	ELS-low	7	0.135694	0.0440071	0.0166331	0.0406998
Family	D_0__Bacteria;D_1__Firmicutes;D_2__Clostridia;D_3__Clostridiales;D_4__Lachnospiraceae	PN180	ELS-high	11	0.149997	0.0685458	0.0206673	0.0460497
Family	D_0__Bacteria;D_1__Firmicutes;D_2__Clostridia;D_3__Clostridiales;D_4__Lachnospiraceae	PN42	ELS-high	14	0.143697	0.0826243	0.0220823	0.0477058
Family	D_0__Bacteria;D_1__Firmicutes;D_2__Clostridia;D_3__Clostridiales;D_4__Peptococcaceae	PN180	CTL-low	10	0.00178518	0.00104203	0.000329518	0.000745423
Family	D_0__Bacteria;D_1__Firmicutes;D_2__Clostridia;D_3__Clostridiales;D_4__Peptococcaceae	PN42	CTL-low	7	0.00344473	0.000574328	0.000217076	0.000531165
Family	D_0__Bacteria;D_1__Firmicutes;D_2__Clostridia;D_3__Clostridiales;D_4__Peptococcaceae	PN180	CTL-high	11	0.00225688	0.000621532	0.000187399	0.000417551
Family	D_0__Bacteria;D_1__Firmicutes;D_2__Clostridia;D_3__Clostridiales;D_4__Peptococcaceae	PN42	CTL-high	9	0.00437761	0.00221488	0.000738293	0.00170251
Family	D_0__Bacteria;D_1__Firmicutes;D_2__Clostridia;D_3__Clostridiales;D_4__Peptococcaceae	PN180	ELS-low	9	0.0013755	0.000960302	0.000320101	0.000738153
Family	D_0__Bacteria;D_1__Firmicutes;D_2__Clostridia;D_3__Clostridiales;D_4__Peptococcaceae	PN42	ELS-low	7	0.00384804	0.00224329	0.000847883	0.00207469
Family	D_0__Bacteria;D_1__Firmicutes;D_2__Clostridia;D_3__Clostridiales;D_4__Peptococcaceae	PN180	ELS-high	11	0.00189686	0.00130727	0.000394158	0.000878238
Family	D_0__Bacteria;D_1__Firmicutes;D_2__Clostridia;D_3__Clostridiales;D_4__Peptococcaceae	PN42	ELS-high	14	0.00289899	0.00173986	0.000464997	0.00100457
Family	D_0__Bacteria;D_1__Firmicutes;D_2__Clostridia;D_3__Clostridiales;D_4__Peptostreptococcaceae	PN180	CTL-low	10	0.00226583	0.00195345	0.000617737	0.00139742
Family	D_0__Bacteria;D_1__Firmicutes;D_2__Clostridia;D_3__Clostridiales;D_4__Peptostreptococcaceae	PN42	CTL-low	7	0.00482925	0.00363529	0.00137401	0.00336208
Family	D_0__Bacteria;D_1__Firmicutes;D_2__Clostridia;D_3__Clostridiales;D_4__Peptostreptococcaceae	PN180	CTL-high	11	0.00072415	0.000917696	0.000276696	0.000616517
Family	D_0__Bacteria;D_1__Firmicutes;D_2__Clostridia;D_3__Clostridiales;D_4__Peptostreptococcaceae	PN42	CTL-high	9	0.00036407	0.000405459	0.000135153	0.000311664
Family	D_0__Bacteria;D_1__Firmicutes;D_2__Clostridia;D_3__Clostridiales;D_4__Peptostreptococcaceae	PN180	ELS-low	9	0.00199258	0.00160528	0.000535094	0.00123393
Family	D_0__Bacteria;D_1__Firmicutes;D_2__Clostridia;D_3__Clostridiales;D_4__Peptostreptococcaceae	PN42	ELS-low	7	0.00349251	0.00219028	0.000827847	0.00202567
Family	D_0__Bacteria;D_1__Firmicutes;D_2__Clostridia;D_3__Clostridiales;D_4__Peptostreptococcaceae	PN180	ELS-high	11	0.00113931	0.00147993	0.000446217	0.000994233
Family	D_0__Bacteria;D_1__Firmicutes;D_2__Clostridia;D_3__Clostridiales;D_4__Peptostreptococcaceae	PN42	ELS-high	14	0.00388468	0.00473364	0.00126512	0.00273312
Family	D_0__Bacteria;D_1__Firmicutes;D_2__Clostridia;D_3__Clostridiales;D_4__Ruminococcaceae	PN180	CTL-low	10	0.0873409	0.0227488	0.0071938	0.0162735
Family	D_0__Bacteria;D_1__Firmicutes;D_2__Clostridia;D_3__Clostridiales;D_4__Ruminococcaceae	PN42	CTL-low	7	0.107801	0.0689714	0.0260687	0.0637879
Family	D_0__Bacteria;D_1__Firmicutes;D_2__Clostridia;D_3__Clostridiales;D_4__Ruminococcaceae	PN180	CTL-high	11	0.0759499	0.0273696	0.00825225	0.0183872
Family	D_0__Bacteria;D_1__Firmicutes;D_2__Clostridia;D_3__Clostridiales;D_4__Ruminococcaceae	PN42	CTL-high	9	0.0833741	0.0326514	0.0108838	0.0250981
Family	D_0__Bacteria;D_1__Firmicutes;D_2__Clostridia;D_3__Clostridiales;D_4__Ruminococcaceae	PN180	ELS-low	9	0.0781747	0.0276917	0.00923058	0.0212857
Family	D_0__Bacteria;D_1__Firmicutes;D_2__Clostridia;D_3__Clostridiales;D_4__Ruminococcaceae	PN42	ELS-low	7	0.0742698	0.0278501	0.0105263	0.025757
Family	D_0__Bacteria;D_1__Firmicutes;D_2__Clostridia;D_3__Clostridiales;D_4__Ruminococcaceae	PN180	ELS-high	11	0.0711751	0.0464826	0.014015	0.0312274
Family	D_0__Bacteria;D_1__Firmicutes;D_2__Clostridia;D_3__Clostridiales;D_4__Ruminococcaceae	PN42	ELS-high	14	0.079742	0.0441297	0.0117941	0.0254797
Family	D_0__Bacteria;D_1__Firmicutes;D_2__Clostridia;D_3__Clostridiales;D_4__vadinBB60	PN180	CTL-low	10	0.0169816	0.0123235	0.00389703	0.00881569
Family	D_0__Bacteria;D_1__Firmicutes;D_2__Clostridia;D_3__Clostridiales;D_4__vadinBB60	PN42	CTL-low	7	0.00809331	0.00840608	0.0031772	0.00777433
Family	D_0__Bacteria;D_1__Firmicutes;D_2__Clostridia;D_3__Clostridiales;D_4__vadinBB60	PN180	CTL-high	11	0.0152892	0.0161545	0.00487075	0.0108527
Family	D_0__Bacteria;D_1__Firmicutes;D_2__Clostridia;D_3__Clostridiales;D_4__vadinBB60	PN42	CTL-high	9	0.0108167	0.00617677	0.00205892	0.00474788
Family	D_0__Bacteria;D_1__Firmicutes;D_2__Clostridia;D_3__Clostridiales;D_4__vadinBB60	PN180	ELS-low	9	0.0142381	0.00848473	0.00282824	0.00652194
Family	D_0__Bacteria;D_1__Firmicutes;D_2__Clostridia;D_3__Clostridiales;D_4__vadinBB60	PN42	ELS-low	7	0.00626889	0.00568707	0.00214951	0.00525966
Family	D_0__Bacteria;D_1__Firmicutes;D_2__Clostridia;D_3__Clostridiales;D_4__vadinBB60	PN180	ELS-high	11	0.014508	0.0103211	0.00311192	0.00693379
Family	D_0__Bacteria;D_1__Firmicutes;D_2__Clostridia;D_3__Clostridiales;D_4__vadinBB60	PN42	ELS-high	14	0.00796528	0.00587083	0.00156904	0.00338971
Family	D_0__Bacteria;D_1__Firmicutes;D_2__Clostridia;D_3__Clostridiales;Other	PN180	CTL-low	10	0.000122517	0.000139086	4.39828e-05	9.9496e-05
Family	D_0__Bacteria;D_1__Firmicutes;D_2__Clostridia;D_3__Clostridiales;Other	PN42	CTL-low	7	0.000358094	0.000446498	0.00016876	0.000412942
Family	D_0__Bacteria;D_1__Firmicutes;D_2__Clostridia;D_3__Clostridiales;Other	PN180	CTL-high	11	0.000171046	0.000220392	6.64508e-05	0.000148062
Family	D_0__Bacteria;D_1__Firmicutes;D_2__Clostridia;D_3__Clostridiales;Other	PN42	CTL-high	9	4.5713e-05	4.30194e-05	1.43398e-05	3.30676e-05
Family	D_0__Bacteria;D_1__Firmicutes;D_2__Clostridia;D_3__Clostridiales;Other	PN180	ELS-low	9	0.000298864	0.000465636	0.000155212	0.00035792
Family	D_0__Bacteria;D_1__Firmicutes;D_2__Clostridia;D_3__Clostridiales;Other	PN42	ELS-low	7	2.3843e-05	4.2413e-05	1.60306e-05	3.92255e-05
Family	D_0__Bacteria;D_1__Firmicutes;D_2__Clostridia;D_3__Clostridiales;Other	PN180	ELS-high	11	0.000142803	0.000146888	4.42885e-05	9.86808e-05
Family	D_0__Bacteria;D_1__Firmicutes;D_2__Clostridia;D_3__Clostridiales;Other	PN42	ELS-high	14	3.23859e-05	3.65959e-05	9.78065e-06	2.11298e-05
Family	D_0__Bacteria;D_1__Firmicutes;D_2__Erysipelotrichia;D_3__Erysipelotrichales;D_4__Erysipelotrichaceae	PN180	CTL-low	10	0.0302092	0.0321496	0.0101666	0.0229985
Family	D_0__Bacteria;D_1__Firmicutes;D_2__Erysipelotrichia;D_3__Erysipelotrichales;D_4__Erysipelotrichaceae	PN42	CTL-low	7	0.0185652	0.00922872	0.00348813	0.00853514
Family	D_0__Bacteria;D_1__Firmicutes;D_2__Erysipelotrichia;D_3__Erysipelotrichales;D_4__Erysipelotrichaceae	PN180	CTL-high	11	0.0416931	0.0229424	0.00691739	0.0154129
Family	D_0__Bacteria;D_1__Firmicutes;D_2__Erysipelotrichia;D_3__Erysipelotrichales;D_4__Erysipelotrichaceae	PN42	CTL-high	9	0.0563442	0.0236974	0.00789914	0.0182154
Family	D_0__Bacteria;D_1__Firmicutes;D_2__Erysipelotrichia;D_3__Erysipelotrichales;D_4__Erysipelotrichaceae	PN180	ELS-low	9	0.0287943	0.0203832	0.00679439	0.0156679
Family	D_0__Bacteria;D_1__Firmicutes;D_2__Erysipelotrichia;D_3__Erysipelotrichales;D_4__Erysipelotrichaceae	PN42	ELS-low	7	0.0304287	0.0141793	0.00535926	0.0131136
Family	D_0__Bacteria;D_1__Firmicutes;D_2__Erysipelotrichia;D_3__Erysipelotrichales;D_4__Erysipelotrichaceae	PN180	ELS-high	11	0.0488145	0.0270252	0.0081484	0.0181558
Family	D_0__Bacteria;D_1__Firmicutes;D_2__Erysipelotrichia;D_3__Erysipelotrichales;D_4__Erysipelotrichaceae	PN42	ELS-high	14	0.045264	0.0204615	0.00546857	0.0118141
Family	D_0__Bacteria;D_1__Firmicutes;D_2__Negativicutes;D_3__Selenomonadales;D_4__Acidaminococcaceae	PN180	CTL-low	10	0	0	0	0
Family	D_0__Bacteria;D_1__Firmicutes;D_2__Negativicutes;D_3__Selenomonadales;D_4__Acidaminococcaceae	PN42	CTL-low	7	0	0	0	0
Family	D_0__Bacteria;D_1__Firmicutes;D_2__Negativicutes;D_3__Selenomonadales;D_4__Acidaminococcaceae	PN180	CTL-high	11	0	0	0	0
Family	D_0__Bacteria;D_1__Firmicutes;D_2__Negativicutes;D_3__Selenomonadales;D_4__Acidaminococcaceae	PN42	CTL-high	9	0	0	0	0
Family	D_0__Bacteria;D_1__Firmicutes;D_2__Negativicutes;D_3__Selenomonadales;D_4__Acidaminococcaceae	PN180	ELS-low	9	0	0	0	0
Family	D_0__Bacteria;D_1__Firmicutes;D_2__Negativicutes;D_3__Selenomonadales;D_4__Acidaminococcaceae	PN42	ELS-low	7	9.15714e-06	2.42275e-05	9.15714e-06	2.24067e-05
Family	D_0__Bacteria;D_1__Firmicutes;D_2__Negativicutes;D_3__Selenomonadales;D_4__Acidaminococcaceae	PN180	ELS-high	11	0	0	0	0
Family	D_0__Bacteria;D_1__Firmicutes;D_2__Negativicutes;D_3__Selenomonadales;D_4__Acidaminococcaceae	PN42	ELS-high	14	0	0	0	0
Family	D_0__Bacteria;D_1__Firmicutes;D_2__Negativicutes;D_3__Selenomonadales;D_4__Veillonellaceae	PN180	CTL-low	10	0	0	0	0
Family	D_0__Bacteria;D_1__Firmicutes;D_2__Negativicutes;D_3__Selenomonadales;D_4__Veillonellaceae	PN42	CTL-low	7	0	0	0	0
Family	D_0__Bacteria;D_1__Firmicutes;D_2__Negativicutes;D_3__Selenomonadales;D_4__Veillonellaceae	PN180	CTL-high	11	1.12435e-05	3.72903e-05	1.12435e-05	2.5052e-05
Family	D_0__Bacteria;D_1__Firmicutes;D_2__Negativicutes;D_3__Selenomonadales;D_4__Veillonellaceae	PN42	CTL-high	9	0	0	0	0
Family	D_0__Bacteria;D_1__Firmicutes;D_2__Negativicutes;D_3__Selenomonadales;D_4__Veillonellaceae	PN180	ELS-low	9	0	0	0	0
Family	D_0__Bacteria;D_1__Firmicutes;D_2__Negativicutes;D_3__Selenomonadales;D_4__Veillonellaceae	PN42	ELS-low	7	1.45286e-05	2.59648e-05	9.81376e-06	2.40134e-05
Family	D_0__Bacteria;D_1__Firmicutes;D_2__Negativicutes;D_3__Selenomonadales;D_4__Veillonellaceae	PN180	ELS-high	11	6.01818e-06	1.99601e-05	6.01818e-06	1.34093e-05
Family	D_0__Bacteria;D_1__Firmicutes;D_2__Negativicutes;D_3__Selenomonadales;D_4__Veillonellaceae	PN42	ELS-high	14	0	0	0	0
Family	D_0__Bacteria;D_1__Firmicutes;Other;Other;Other	PN180	CTL-low	10	6.13467e-05	8.02399e-05	2.53741e-05	5.74001e-05
Family	D_0__Bacteria;D_1__Firmicutes;Other;Other;Other	PN42	CTL-low	7	0	0	0	0
Family	D_0__Bacteria;D_1__Firmicutes;Other;Other;Other	PN180	CTL-high	11	0.000157142	0.000140543	4.23753e-05	9.4418e-05
Family	D_0__Bacteria;D_1__Firmicutes;Other;Other;Other	PN42	CTL-high	9	4.01111e-06	1.20333e-05	4.01111e-06	9.24964e-06
Family	D_0__Bacteria;D_1__Firmicutes;Other;Other;Other	PN180	ELS-low	9	8.45006e-05	6.51571e-05	2.1719e-05	5.00842e-05
Family	D_0__Bacteria;D_1__Firmicutes;Other;Other;Other	PN42	ELS-low	7	0	0	0	0
Family	D_0__Bacteria;D_1__Firmicutes;Other;Other;Other	PN180	ELS-high	11	9.34713e-05	9.80557e-05	2.95649e-05	6.58747e-05
Family	D_0__Bacteria;D_1__Firmicutes;Other;Other;Other	PN42	ELS-high	14	0	0	0	0
Family	D_0__Bacteria;D_1__Proteobacteria;D_2__Alphaproteobacteria;D_3__Rhodospirillales;D_4__Rhodospirillaceae	PN180	CTL-low	10	0.00157674	0.00290006	0.000917079	0.00207458
Family	D_0__Bacteria;D_1__Proteobacteria;D_2__Alphaproteobacteria;D_3__Rhodospirillales;D_4__Rhodospirillaceae	PN42	CTL-low	7	0.00147998	0.00135845	0.000513444	0.00125635
Phylum	D_0__Bacteria;D_1__Actinobacteria	PN180	CTL-low	9.75609	-0.00206546	0.00463375	0.00151689	0.00350151
Phylum	D_0__Bacteria;D_1__Actinobacteria	PN42	CTL-low	9.75613	-0.00221231	0.00459902	0.00150582	0.00347615
Phylum	D_0__Bacteria;D_1__Actinobacteria	PN180	CTL-high	9.75617	-0.00235916	0.00456429	0.00149476	0.00345079
Phylum	D_0__Bacteria;D_1__Actinobacteria	PN42	CTL-high	9.7562	-0.00250601	0.00452956	0.00148369	0.00342543
Phylum	D_0__Bacteria;D_1__Actinobacteria	PN180	ELS-low	9.75624	-0.00265286	0.00449483	0.00147262	0.00340007
Phylum	D_0__Bacteria;D_1__Actinobacteria	PN42	ELS-low	9.75628	-0.00279971	0.0044601	0.00146156	0.00337471
Phylum	D_0__Bacteria;D_1__Actinobacteria	PN180	ELS-high	9.75631	-0.00294656	0.00442537	0.00145049	0.00334935
Phylum	D_0__Bacteria;D_1__Actinobacteria	PN42	ELS-high	9.75635	-0.00309342	0.00439064	0.00143943	0.00332399
Phylum	D_0__Bacteria;D_1__Bacteroidetes	PN180	CTL-low	9.75639	-0.00324027	0.00435591	0.00142836	0.00329863
Phylum	D_0__Bacteria;D_1__Bacteroidetes	PN42	CTL-low	9.75642	-0.00338712	0.00432118	0.00141729	0.00327327
Phylum	D_0__Bacteria;D_1__Bacteroidetes	PN180	CTL-high	9.75646	-0.00353397	0.00428645	0.00140623	0.00324791
Phylum	D_0__Bacteria;D_1__Bacteroidetes	PN42	CTL-high	9.7565	-0.00368082	0.00425172	0.00139516	0.00322255
Phylum	D_0__Bacteria;D_1__Bacteroidetes	PN180	ELS-low	9.75653	-0.00382767	0.00421699	0.0013841	0.00319719
Phylum	D_0__Bacteria;D_1__Bacteroidetes	PN42	ELS-low	9.75657	-0.00397452	0.00418226	0.00137303	0.00317183
Phylum	D_0__Bacteria;D_1__Bacteroidetes	PN180	ELS-high	9.75661	-0.00412137	0.00414753	0.00136196	0.00314647
Phylum	D_0__Bacteria;D_1__Bacteroidetes	PN42	ELS-high	9.75664	-0.00426822	0.0041128	0.0013509	0.00312111
Phylum	D_0__Bacteria;D_1__Candidate division TM7	PN180	CTL-low	9.75668	-0.00441508	0.00407807	0.00133983	0.00309575
Phylum	D_0__Bacteria;D_1__Candidate division TM7	PN42	CTL-low	9.75672	-0.00456193	0.00404334	0.00132877	0.00307039
Phylum	D_0__Bacteria;D_1__Candidate division TM7	PN180	CTL-high	9.75675	-0.00470878	0.00400861	0.0013177	0.00304503
Phylum	D_0__Bacteria;D_1__Candidate division TM7	PN42	CTL-high	9.75679	-0.00485563	0.00397388	0.00130663	0.00301967
Phylum	D_0__Bacteria;D_1__Candidate division TM7	PN180	ELS-low	9.75683	-0.00500248	0.00393915	0.00129557	0.00299431
Phylum	D_0__Bacteria;D_1__Candidate division TM7	PN42	ELS-low	9.75686	-0.00514933	0.00390442	0.0012845	0.00296895
Phylum	D_0__Bacteria;D_1__Candidate division TM7	PN180	ELS-high	9.7569	-0.00529618	0.00386969	0.00127344	0.00294359
Phylum	D_0__Bacteria;D_1__Candidate division TM7	PN42	ELS-high	9.75694	-0.00544303	0.00383496	0.00126237	0.00291823
Phylum	D_0__Bacteria;D_1__Cyanobacteria	PN180	CTL-low	9.75698	-0.00558989	0.00380023	0.0012513	0.00289287
Phylum	D_0__Bacteria;D_1__Cyanobacteria	PN42	CTL-low	9.75701	-0.00573674	0.0037655	0.00124024	0.00286751
Phylum	D_0__Bacteria;D_1__Cyanobacteria	PN180	CTL-high	9.75705	-0.00588359	0.00373077	0.00122917	0.00284215
Phylum	D_0__Bacteria;D_1__Cyanobacteria	PN42	CTL-high	9.75709	-0.00603044	0.00369604	0.00121811	0.00281679
Phylum	D_0__Bacteria;D_1__Cyanobacteria	PN180	ELS-low	9.75712	-0.00617729	0.00366131	0.00120704	0.00279143
Phylum	D_0__Bacteria;D_1__Cyanobacteria	PN42	ELS-low	9.75716	-0.00632414	0.00362658	0.00119597	0.00276607
Phylum	D_0__Bacteria;D_1__Cyanobacteria	PN180	ELS-high	9.7572	-0.00647099	0.00359185	0.00118491	0.00274071
Phylum	D_0__Bacteria;D_1__Cyanobacteria	PN42	ELS-high	9.75723	-0.00661784	0.00355712	0.00117384	0.00271535
Phylum	D_0__Bacteria;D_1__Deferribacteres	PN180	CTL-low	9.75727	-0.00676469	0.0035224	0.00116278	0.00268999
Phylum	D_0__Bacteria;D_1__Deferribacteres	PN42	CTL-low	9.75731	-0.00691155	0.00348767	0.00115171	0.00266463
Phylum	D_0__Bacteria;D_1__Deferribacteres	PN180	CTL-high	9.75734	-0.0070584	0.00345294	0.00114064	0.00263927
Phylum	D_0__Bacteria;D_1__Deferribacteres	PN42	CTL-high	9.75738	-0.00720525	0.00341821	0.00112958	0.00261391
Phylum	D_0__Bacteria;D_1__Deferribacteres	PN180	ELS-low	9.75742	-0.0073521	0.00338348	0.00111851	0.00258855
Phylum	D_0__Bacteria;D_1__Deferribacteres	PN42	ELS-low	9.75745	-0.00749895	0.00334875	0.00110745	0.00256319
Phylum	D_0__Bacteria;D_1__Deferribacteres	PN180	ELS-high	9.75749	-0.0076458	0.00331402	0.00109638	0.00253783
Phylum	D_0__Bacteria;D_1__Deferribacteres	PN42	ELS-high	9.75753	-0.00779265	0.00327929	0.00108531	0.00251247
Phylum	D_0__Bacteria;D_1__Firmicutes	PN180	CTL-low	9.75756	-0.0079395	0.00324456	0.00107425	0.00248711
Phylum	D_0__Bacteria;D_1__Firmicutes	PN42	CTL-low	9.7576	-0.00808635	0.00320983	0.00106318	0.00246175
Phylum	D_0__Bacteria;D_1__Firmicutes	PN180	CTL-high	9.75764	-0.00823321	0.0031751	0.00105212	0.00243639
Phylum	D_0__Bacteria;D_1__Firmicutes	PN42	CTL-high	9.75767	-0.00838006	0.00314037	0.00104105	0.00241103
Phylum	D_0__Bacteria;D_1__Firmicutes	PN180	ELS-low	9.75771	-0.00852691	0.00310564	0.00102998	0.00238567
Phylum	D_0__Bacteria;D_1__Firmicutes	PN42	ELS-low	9.75775	-0.00867376	0.00307091	0.00101892	0.00236031
Phylum	D_0__Bacteria;D_1__Firmicutes	PN180	ELS-high	9.75778	-0.00882061	0.00303618	0.00100785	0.00233495
Phylum	D_0__Bacteria;D_1__Firmicutes	PN42	ELS-high	9.75782	-0.00896746	0.00300145	0.000996786	0.00230959
Phylum	D_0__Bacteria;D_1__Proteobacteria	PN180	CTL-low	9.75786	-0.00911431	0.00296672	0.00098572	0.00228423
Phylum	D_0__Bacteria;D_1__Proteobacteria	PN42	CTL-low	9.75789	-0.00926116	0.00293199	0.000974654	0.00225887
Phylum	D_0__Bacteria;D_1__Proteobacteria	PN180	CTL-high	9.75793	-0.00940802	0.00289726	0.000963588	0.00223351
Phylum	D_0__Bacteria;D_1__Proteobacteria	PN42	CTL-high	9.75797	-0.00955487	0.00286253	0.000952522	0.00220815
Phylum	D_0__Bacteria;D_1__Proteobacteria	PN180	ELS-low	9.758	-0.00970172	0.0028278	0.000941456	0.00218279
Phylum	D_0__Bacteria;D_1__Proteobacteria	PN42	ELS-low	9.75804	-0.00984857	0.00279307	0.00093039	0.00215743
Phylum	D_0__Bacteria;D_1__Proteobacteria	PN180	ELS-high	9.75808	-0.00999542	0.00275834	0.000919324	0.00213207
Phylum	D_0__Bacteria;D_1__Proteobacteria	PN42	ELS-high	9.75811	-0.0101423	0.00272361	0.000908258	0.00210671
Phylum	D_0__Bacteria;D_1__Tenericutes	PN180	CTL-low	9.75815	-0.0102891	0.00268888	0.000897192	0.00208136
Phylum	D_0__Bacteria;D_1__Tenericutes	PN42	CTL-low	9.75819	-0.010436	0.00265415	0.000886126	0.002056
Phylum	D_0__Bacteria;D_1__Tenericutes	PN180	CTL-high	9.75822	-0.0105828	0.00261942	0.00087506	0.00203064
Phylum	D_0__Bacteria;D_1__Tenericutes	PN42	CTL-high	9.75826	-0.0107297	0.00258469	0.000863994	0.00200528
Phylum	D_0__Bacteria;D_1__Tenericutes	PN180	ELS-low	9.7583	-0.0108765	0.00254996	0.000852928	0.00197992
Phylum	D_0__Bacteria;D_1__Tenericutes	PN42	ELS-low	9.75833	-0.0110234	0.00251523	0.000841862	0.00195456
Phylum	D_0__Bacteria;D_1__Tenericutes	PN180	ELS-high	9.75837	-0.0111702	0.0024805	0.000830796	0.0019292
Phylum	D_0__Bacteria;D_1__Tenericutes	PN42	ELS-high	9.75841	-0.0113171	0.00244577	0.00081973	0.00190384
Phylum	D_0__Bacteria;D_1__Verrucomicrobia	PN180	CTL-low	9.75844	-0.0114639	0.00241104	0.000808664	0.00187848
Phylum	D_0__Bacteria;D_1__Verrucomicrobia	PN42	CTL-low	9.75848	-0.0116108	0.00237631	0.000797598	0.00185312
Phylum	D_0__Bacteria;D_1__Verrucomicrobia	PN180	CTL-high	9.75852	-0.0117576	0.00234158	0.000786532	0.00182776
Phylum	D_0__Bacteria;D_1__Verrucomicrobia	PN42	CTL-high	9.75855	-0.0119045	0.00230685	0.000775466	0.0018024
Phylum	D_0__Bacteria;D_1__Verrucomicrobia	PN180	ELS-low	9.75859	-0.0120513	0.00227213	0.0007644	0.00177704
Phylum	D_0__Bacteria;D_1__Verrucomicrobia	PN42	ELS-low	9.75863	-0.0121982	0.0022374	0.000753334	0.00175168
Phylum	D_0__Bacteria;D_1__Verrucomicrobia	PN180	ELS-high	9.75866	-0.012345	0.00220267	0.000742268	0.00172632
Phylum	D_0__Bacteria;D_1__Verrucomicrobia	PN42	ELS-high	9.7587	-0.0124919	0.00216794	0.000731202	0.00170096
Phylum	D_0__Bacteria;Other	PN180	CTL-low	9.75874	-0.0126387	0.00213321	0.000720136	0.0016756
Phylum	D_0__Bacteria;Other	PN42	CTL-low	9.75877	-0.0127856	0.00209848	0.00070907	0.00165024
Phylum	D_0__Bacteria;Other	PN180	CTL-high	9.75881	-0.0129324	0.00206375	0.000698004	0.00162488
Phylum	D_0__Bacteria;Other	PN42	CTL-high	9.75885	-0.0130793	0.00202902	0.000686939	0.00159952
Phylum	D_0__Bacteria;Other	PN180	ELS-low	9.75888	-0.0132261	0.00199429	0.000675873	0.00157416
Phylum	D_0__Bacteria;Other	PN42	ELS-low	9.75892	-0.013373	0.00195956	0.000664807	0.0015488
Phylum	D_0__Bacteria;Other	PN180	ELS-high	9.75896	-0.0135198	0.00192483	0.000653741	0.00152344
Phylum	D_0__Bacteria;Other	PN42	ELS-high	9.75899	-0.0136667	0.0018901	0.000642675	0.00149808
Phylum	Unassigned;Other	PN180	CTL-low	9.75903	-0.0138135	0.00185537	0.000631609	0.00147272
Family	D_0__Bacteria;Other;Other;Other;Other	PN42	CTL-high	9	0	0	0	0
Family	D_0__Bacteria;Other;Other;Other;Other	PN180	ELS-low	9	0.000267643	0.000533249	0.00017775	0.000409891
Family	D_0__Bacteria;Other;Other;Other;Other	PN42	ELS-low	7	0	0	0	0
Family	D_0__Bacteria;Other;Other;Other;Other	PN180	ELS-high	11	2.1199e-05	5.97697e-05	1.80212e-05	4.01538e-05
Family	D_0__Bacteria;Other;Other;Other;Other	PN42	ELS-high	14	0	0	0	0
Family	Unassigned;Other;Other;Other;Other	PN180	CTL-low	10	0.00719062	0.00263031	0.000831776	0.00188161
Family	Unassigned;Other;Other;Other;Other	PN42	CTL-low	7	0.00346788	0.001422	0.000537466	0.00131513
Family	Unassigned;Other;Other;Other;Other	PN180	CTL-high	11	0.011275	0.00642842	0.00193824	0.00431867
Family	Unassigned;Other;Other;Other;Other	PN42	CTL-high	9	0.00471561	0.00188904	0.000629679	0.00145204
Family	Unassigned;Other;Other;Other;Other	PN180	ELS-low	9	0.00806511	0.00322305	0.00107435	0.00247746
Family	Unassigned;Other;Other;Other;Other	PN42	ELS-low	7	0.00712826	0.00228144	0.000862303	0.00210998
Family	Unassigned;Other;Other;Other;Other	PN180	ELS-high	11	0.00998227	0.00458329	0.00138191	0.00307909
Family	Unassigned;Other;Other;Other;Other	PN42	ELS-high	14	0.00511849	0.00358573	0.000958326	0.00207034
Genus	D_0__Bacteria;D_1__Actinobacteria;D_2__Actinobacteria;D_3__Bifidobacteriales;D_4__Bifidobacteriaceae;D_5__Bifidobacterium	PN180	CTL-low	10	0.000161171	0.000183273	5.79559e-05	0.000131105
Genus	D_0__Bacteria;D_1__Actinobacteria;D_2__Actinobacteria;D_3__Bifidobacteriales;D_4__Bifidobacteriaceae;D_5__Bifidobacterium	PN42	CTL-low	7	0.000192692	0.000376648	0.000142359	0.000348341
Genus	D_0__Bacteria;D_1__Actinobacteria;D_2__Actinobacteria;D_3__Bifidobacteriales;D_4__Bifidobacteriaceae;D_5__Bifidobacterium	PN180	CTL-high	11	0.000244188	0.000223275	6.73199e-05	0.000149998
Genus	D_0__Bacteria;D_1__Actinobacteria;D_2__Actinobacteria;D_3__Bifidobacteriales;D_4__Bifidobacteriaceae;D_5__Bifidobacterium	PN42	CTL-high	9	0.000680703	0.000711296	0.000237099	0.000546751
Genus	D_0__Bacteria;D_1__Actinobacteria;D_2__Actinobacteria;D_3__Bifidobacteriales;D_4__Bifidobacteriaceae;D_5__Bifidobacterium	PN180	ELS-low	9	0.000139809	0.000119763	3.9921e-05	9.2058e-05
Genus	D_0__Bacteria;D_1__Actinobacteria;D_2__Actinobacteria;D_3__Bifidobacteriales;D_4__Bifidobacteriaceae;D_5__Bifidobacterium	PN42	ELS-low	7	7.05571e-05	7.90547e-05	2.98799e-05	7.31134e-05
Genus	D_0__Bacteria;D_1__Actinobacteria;D_2__Actinobacteria;D_3__Bifidobacteriales;D_4__Bifidobacteriaceae;D_5__Bifidobacterium	PN180	ELS-high	11	0.000514628	0.000441716	0.000133182	0.000296749
Genus	D_0__Bacteria;D_1__Actinobacteria;D_2__Actinobacteria;D_3__Bifidobacteriales;D_4__Bifidobacteriaceae;D_5__Bifidobacterium	PN42	ELS-high	14	0.00326844	0.00854687	0.00228425	0.00493482
Genus	D_0__Bacteria;D_1__Actinobacteria;D_2__Actinobacteria;D_3__Corynebacteriales;D_4__Corynebacteriaceae;D_5__Corynebacterium	PN180	CTL-low	10	0.000318196	0.000951518	0.000300896	0.000680675
Genus	D_0__Bacteria;D_1__Actinobacteria;D_2__Actinobacteria;D_3__Corynebacteriales;D_4__Corynebacteriaceae;D_5__Corynebacterium	PN42	CTL-low	7	7.3e-06	1.29165e-05	4.88199e-06	1.19458e-05
Genus	D_0__Bacteria;D_1__Actinobacteria;D_2__Actinobacteria;D_3__Corynebacteriales;D_4__Corynebacteriaceae;D_5__Corynebacterium	PN180	CTL-high	11	0.000204863	0.000260535	7.85542e-05	0.00017503
Genus	D_0__Bacteria;D_1__Actinobacteria;D_2__Actinobacteria;D_3__Corynebacteriales;D_4__Corynebacteriaceae;D_5__Corynebacterium	PN42	CTL-high	9	2.86222e-05	3.02988e-05	1.00996e-05	2.32897e-05
Genus	D_0__Bacteria;D_1__Actinobacteria;D_2__Actinobacteria;D_3__Corynebacteriales;D_4__Corynebacteriaceae;D_5__Corynebacterium	PN180	ELS-low	9	0.000139571	0.000230385	7.67949e-05	0.000177089
Genus	D_0__Bacteria;D_1__Actinobacteria;D_2__Actinobacteria;D_3__Corynebacteriales;D_4__Corynebacteriaceae;D_5__Corynebacterium	PN42	ELS-low	7	1.93143e-05	2.57001e-05	9.71372e-06	2.37686e-05
Genus	D_0__Bacteria;D_1__Actinobacteria;D_2__Actinobacteria;D_3__Corynebacteriales;D_4__Corynebacteriaceae;D_5__Corynebacterium	PN180	ELS-high	11	9.32525e-05	0.000216834	6.53779e-05	0.000145671
Genus	D_0__Bacteria;D_1__Actinobacteria;D_2__Actinobacteria;D_3__Corynebacteriales;D_4__Corynebacteriaceae;D_5__Corynebacterium	PN42	ELS-high	14	1.07429e-05	2.35923e-05	6.3053e-06	1.36218e-05
Genus	D_0__Bacteria;D_1__Actinobacteria;D_2__Coriobacteriia;D_3__Coriobacteriales;D_4__Coriobacteriaceae;D_5__Atopobium	PN180	CTL-low	10	0.00365353	0.00511807	0.00161847	0.00366124
Genus	D_0__Bacteria;D_1__Actinobacteria;D_2__Coriobacteriia;D_3__Coriobacteriales;D_4__Coriobacteriaceae;D_5__Atopobium	PN42	CTL-low	7	0.0107649	0.0221581	0.00837498	0.0204928
Genus	D_0__Bacteria;D_1__Actinobacteria;D_2__Coriobacteriia;D_3__Coriobacteriales;D_4__Coriobacteriaceae;D_5__Atopobium	PN180	CTL-high	11	0.0138135	0.019765	0.00595936	0.0132783
Genus	D_0__Bacteria;D_1__Actinobacteria;D_2__Coriobacteriia;D_3__Coriobacteriales;D_4__Coriobacteriaceae;D_5__Atopobium	PN42	CTL-high	9	0.0309374	0.0266805	0.00889351	0.0205085
Genus	D_0__Bacteria;D_1__Actinobacteria;D_2__Coriobacteriia;D_3__Coriobacteriales;D_4__Coriobacteriaceae;D_5__Atopobium	PN180	ELS-low	9	0.0117673	0.0206626	0.00688753	0.0158827
Genus	D_0__Bacteria;D_1__Actinobacteria;D_2__Coriobacteriia;D_3__Coriobacteriales;D_4__Coriobacteriaceae;D_5__Atopobium	PN42	ELS-low	7	0.00916442	0.00576617	0.00217941	0.00533282
Genus	D_0__Bacteria;D_1__Actinobacteria;D_2__Coriobacteriia;D_3__Coriobacteriales;D_4__Coriobacteriaceae;D_5__Atopobium	PN180	ELS-high	11	0.0170441	0.0150432	0.0045357	0.0101062
Genus	D_0__Bacteria;D_1__Actinobacteria;D_2__Coriobacteriia;D_3__Coriobacteriales;D_4__Coriobacteriaceae;D_5__Atopobium	PN42	ELS-high	14	0.0250507	0.0311732	0.0083314	0.0179989
Genus	D_0__Bacteria;D_1__Actinobacteria;D_2__Coriobacteriia;D_3__Coriobacteriales;D_4__Coriobacteriaceae;D_5__Collinsella	PN180	CTL-low	10	9.11e-06	2.88083e-05	9.11e-06	2.06083e-05
Genus	D_0__Bacteria;D_1__Actinobacteria;D_2__Coriobacteriia;D_3__Coriobacteriales;D_4__Coriobacteriaceae;D_5__Collinsella	PN42	CTL-low	7	0	0	0	0
Genus	D_0__Bacteria;D_1__Actinobacteria;D_2__Coriobacteriia;D_3__Coriobacteriales;D_4__Coriobacteriaceae;D_5__Collinsella	PN180	CTL-high	11	4.54163e-05	7.91547e-05	2.3866e-05	5.31768e-05
Genus	D_0__Bacteria;D_1__Actinobacteria;D_2__Coriobacteriia;D_3__Coriobacteriales;D_4__Coriobacteriaceae;D_5__Collinsella	PN42	CTL-high	9	0	0	0	0
Genus	D_0__Bacteria;D_1__Actinobacteria;D_2__Coriobacteriia;D_3__Coriobacteriales;D_4__Coriobacteriaceae;D_5__Collinsella	PN180	ELS-low	9	2.76179e-05	4.49554e-05	1.49851e-05	3.45558e-05
Genus	D_0__Bacteria;D_1__Actinobacteria;D_2__Coriobacteriia;D_3__Coriobacteriales;D_4__Coriobacteriaceae;D_5__Collinsella	PN42	ELS-low	7	1.41143e-05	2.55552e-05	9.65896e-06	2.36346e-05
Genus	D_0__Bacteria;D_1__Actinobacteria;D_2__Coriobacteriia;D_3__Coriobacteriales;D_4__Coriobacteriaceae;D_5__Collinsella	PN180	ELS-high	11	1.65779e-05	3.29991e-05	9.94961e-06	2.21691e-05
Genus	D_0__Bacteria;D_1__Actinobacteria;D_2__Coriobacteriia;D_3__Coriobacteriales;D_4__Coriobacteriaceae;D_5__Collinsella	PN42	ELS-high	14	5.48571e-06	1.40044e-05	3.74283e-06	8.08589e-06
Genus	D_0__Bacteria;D_1__Actinobacteria;D_2__Coriobacteriia;D_3__Coriobacteriales;D_4__Coriobacteriaceae;D_5__Enterorhabdus	PN180	CTL-low	10	0.000993318	0.000951102	0.000300765	0.000680377
Genus	D_0__Bacteria;D_1__Actinobacteria;D_2__Coriobacteriia;D_3__Coriobacteriales;D_4__Coriobacteriaceae;D_5__Enterorhabdus	PN42	CTL-low	7	0.00272878	0.00161845	0.000611716	0.00149682
Genus	D_0__Bacteria;D_1__Actinobacteria;D_2__Coriobacteriia;D_3__Coriobacteriales;D_4__Coriobacteriaceae;D_5__Enterorhabdus	PN180	CTL-high	11	0.00194673	0.000752221	0.000226803	0.000505349
Genus	D_0__Bacteria;D_1__Actinobacteria;D_2__Coriobacteriia;D_3__Coriobacteriales;D_4__Coriobacteriaceae;D_5__Enterorhabdus	PN42	CTL-high	9	0.00440548	0.00231833	0.000772777	0.00178203
Genus	D_0__Bacteria;D_1__Actinobacteria;D_2__Coriobacteriia;D_3__Coriobacteriales;D_4__Coriobacteriaceae;D_5__Enterorhabdus	PN180	ELS-low	9	0.00135567	0.000333879	0.000111293	0.000256642
Genus	D_0__Bacteria;D_1__Actinobacteria;D_2__Coriobacteriia;D_3__Coriobacteriales;D_4__Coriobacteriaceae;D_5__Enterorhabdus	PN42	ELS-low	7	0.00241245	0.00199166	0.000752778	0.00184198
Genus	D_0__Bacteria;D_1__Actinobacteria;D_2__Coriobacteriia;D_3__Coriobacteriales;D_4__Coriobacteriaceae;D_5__Enterorhabdus	PN180	ELS-high	11	0.00203233	0.00135169	0.000407551	0.00090808
Genus	D_0__Bacteria;D_1__Actinobacteria;D_2__Coriobacteriia;D_3__Coriobacteriales;D_4__Coriobacteriaceae;D_5__Enterorhabdus	PN42	ELS-high	14	0.00274374	0.0021007	0.000561436	0.00121291
Genus	D_0__Bacteria;D_1__Actinobacteria;D_2__Coriobacteriia;D_3__Coriobacteriales;D_4__Coriobacteriaceae;D_5__uncultured	PN180	CTL-low	10	9.11e-06	1.92431e-05	6.08522e-06	1.37657e-05
Genus	D_0__Bacteria;D_1__Actinobacteria;D_2__Coriobacteriia;D_3__Coriobacteriales;D_4__Coriobacteriaceae;D_5__uncultured	PN42	CTL-low	7	5.9068e-05	5.27069e-05	1.99213e-05	4.87458e-05
Genus	D_0__Bacteria;D_1__Actinobacteria;D_2__Coriobacteriia;D_3__Coriobacteriales;D_4__Coriobacteriaceae;D_5__uncultured	PN180	CTL-high	11	8.61648e-05	4.82549e-05	1.45494e-05	3.24181e-05
Genus	D_0__Bacteria;D_1__Actinobacteria;D_2__Coriobacteriia;D_3__Coriobacteriales;D_4__Coriobacteriaceae;D_5__uncultured	PN42	CTL-high	9	6.14447e-05	5.81719e-05	1.93906e-05	4.47149e-05
Genus	D_0__Bacteria;D_1__Actinobacteria;D_2__Coriobacteriia;D_3__Coriobacteriales;D_4__Coriobacteriaceae;D_5__uncultured	PN180	ELS-low	9	2.84889e-05	3.03685e-05	1.01228e-05	2.33433e-05
Genus	D_0__Bacteria;D_1__Actinobacteria;D_2__Coriobacteriia;D_3__Coriobacteriales;D_4__Coriobacteriaceae;D_5__uncultured	PN42	ELS-low	7	4.84794e-05	4.48232e-05	1.69416e-05	4.14545e-05
Genus	D_0__Bacteria;D_1__Actinobacteria;D_2__Coriobacteriia;D_3__Coriobacteriales;D_4__Coriobacteriaceae;D_5__uncultured	PN180	ELS-high	11	7.79275e-05	5.35643e-05	1.61502e-05	3.5985e-05
Genus	D_0__Bacteria;D_1__Actinobacteria;D_2__Coriobacteriia;D_3__Coriobacteriales;D_4__Coriobacteriaceae;D_5__uncultured	PN42	ELS-high	14	5.99765e-05	5.29562e-05	1.41531e-05	3.0576e-05
Genus	D_0__Bacteria;D_1__Actinobacteria;D_2__Coriobacteriia;D_3__Coriobacteriales;D_4__Coriobacteriaceae;Other	PN180	CTL-low	10	0	0	0	0
Genus	D_0__Bacteria;D_1__Actinobacteria;D_2__Coriobacteriia;D_3__Coriobacteriales;D_4__Coriobacteriaceae;Other	PN42	CTL-low	7	0.000115624	0.000305911	0.000115624	0.000282921
Genus	D_0__Bacteria;D_1__Actinobacteria;D_2__Coriobacteriia;D_3__Coriobacteriales;D_4__Coriobacteriaceae;Other	PN180	CTL-high	11	5.33636e-06	1.76987e-05	5.33636e-06	1.18902e-05
Genus	D_0__Bacteria;D_1__Actinobacteria;D_2__Coriobacteriia;D_3__Coriobacteriales;D_4__Coriobacteriaceae;Other	PN42	CTL-high	9	5.28056e-05	6.03949e-05	2.01316e-05	4.64236e-05
Genus	D_0__Bacteria;D_1__Actinobacteria;D_2__Coriobacteriia;D_3__Coriobacteriales;D_4__Coriobacteriaceae;Other	PN180	ELS-low	9	0	0	0	0
Genus	D_0__Bacteria;D_1__Actinobacteria;D_2__Coriobacteriia;D_3__Coriobacteriales;D_4__Coriobacteriaceae;Other	PN42	ELS-low	7	6.52087e-05	7.8379e-05	2.96245e-05	7.24885e-05
Genus	D_0__Bacteria;D_1__Actinobacteria;D_2__Coriobacteriia;D_3__Coriobacteriales;D_4__Coriobacteriaceae;Other	PN180	ELS-high	11	2.20631e-05	5.06424e-05	1.52693e-05	3.4022e-05
Genus	D_0__Bacteria;D_1__Actinobacteria;D_2__Coriobacteriia;D_3__Coriobacteriales;D_4__Coriobacteriaceae;Other	PN42	ELS-high	14	0.000191803	0.000341122	9.11688e-05	0.000196958
Genus	D_0__Bacteria;D_1__Bacteroidetes;D_2__Bacteroidia;D_3__Bacteroidales;D_4__Bacteroidaceae;D_5__Bacteroides	PN180	CTL-low	10	0.00980068	0.0170984	0.00540699	0.0122315
Genus	D_0__Bacteria;D_1__Bacteroidetes;D_2__Bacteroidia;D_3__Bacteroidales;D_4__Bacteroidaceae;D_5__Bacteroides	PN42	CTL-low	7	0.0178903	0.0304313	0.011502	0.0281443
Genus	D_0__Bacteria;D_1__Bacteroidetes;D_2__Bacteroidia;D_3__Bacteroidales;D_4__Bacteroidaceae;D_5__Bacteroides	PN180	CTL-high	11	0.00488247	0.00553708	0.00166949	0.00371986
Genus	D_0__Bacteria;D_1__Bacteroidetes;D_2__Bacteroidia;D_3__Bacteroidales;D_4__Bacteroidaceae;D_5__Bacteroides	PN42	CTL-high	9	0.0279708	0.0563814	0.0187938	0.0433386
Genus	D_0__Bacteria;D_1__Bacteroidetes;D_2__Bacteroidia;D_3__Bacteroidales;D_4__Bacteroidaceae;D_5__Bacteroides	PN180	ELS-low	9	0.0127997	0.016321	0.00544033	0.0125454
Genus	D_0__Bacteria;D_1__Bacteroidetes;D_2__Bacteroidia;D_3__Bacteroidales;D_4__Bacteroidaceae;D_5__Bacteroides	PN42	ELS-low	7	0.00981947	0.0258765	0.00978038	0.0239317
Genus	D_0__Bacteria;D_1__Bacteroidetes;D_2__Bacteroidia;D_3__Bacteroidales;D_4__Bacteroidaceae;D_5__Bacteroides	PN180	ELS-high	11	0.00691687	0.00710719	0.0021429	0.00477468
Genus	D_0__Bacteria;D_1__Bacteroidetes;D_2__Bacteroidia;D_3__Bacteroidales;D_4__Bacteroidaceae;D_5__Bacteroides	PN42	ELS-high	14	0.0145647	0.0219221	0.00585892	0.0126574
Genus	D_0__Bacteria;D_1__Bacteroidetes;D_2__Bacteroidia;D_3__Bacteroidales;D_4__Porphyromonadaceae;D_5__Odoribacter	PN180	CTL-low	10	0.0317892	0.0292565	0.00925171	0.0209288
Genus	D_0__Bacteria;D_1__Bacteroidetes;D_2__Bacteroidia;D_3__Bacteroidales;D_4__Porphyromonadaceae;D_5__Odoribacter	PN42	CTL-low	7	0.0170337	0.0115246	0.0043559	0.0106585
Genus	D_0__Bacteria;D_1__Bacteroidetes;D_2__Bacteroidia;D_3__Bacteroidales;D_4__Porphyromonadaceae;D_5__Odoribacter	PN180	CTL-high	11	0.0259118	0.0191474	0.00577316	0.0128634
Genus	D_0__Bacteria;D_1__Bacteroidetes;D_2__Bacteroidia;D_3__Bacteroidales;D_4__Porphyromonadaceae;D_5__Odoribacter	PN42	CTL-high	9	0.0296311	0.0151739	0.00505798	0.0116637
Genus	D_0__Bacteria;D_1__Bacteroidetes;D_2__Bacteroidia;D_3__Bacteroidales;D_4__Porphyromonadaceae;D_5__Odoribacter	PN180	ELS-low	9	0.0150225	0.0265803	0.00886011	0.0204314
Genus	D_0__Bacteria;D_1__Bacteroidetes;D_2__Bacteroidia;D_3__Bacteroidales;D_4__Porphyromonadaceae;D_5__Odoribacter	PN42	ELS-low	7	0.0130641	0.00961845	0.00363543	0.00889559
Genus	D_0__Bacteria;D_1__Bacteroidetes;D_2__Bacteroidia;D_3__Bacteroidales;D_4__Porphyromonadaceae;D_5__Odoribacter	PN180	ELS-high	11	0.0206071	0.011744	0.00354096	0.00788975
Genus	D_0__Bacteria;D_1__Bacteroidetes;D_2__Bacteroidia;D_3__Bacteroidales;D_4__Porphyromonadaceae;D_5__Odoribacter	PN42	ELS-high	14	0.0138837	0.0085591	0.00228752	0.00494188
Genus	D_0__Bacteria;D_1__Bacteroidetes;D_2__Bacteroidia;D_3__Bacteroidales;D_4__Porphyromonadaceae;D_5__Parabacteroides	PN180	CTL-low	10	0.0120513	0.0153698	0.00486035	0.0109949
Genus	D_0__Bacteria;D_1__Bacteroidetes;D_2__Bacteroidia;D_3__Bacteroidales;D_4__Porphyromonadaceae;D_5__Parabacteroides	PN42	CTL-low	7	0.000306322	0.000810453	0.000306322	0.000749544
Genus	D_0__Bacteria;D_1__Bacteroidetes;D_2__Bacteroidia;D_3__Bacteroidales;D_4__Porphyromonadaceae;D_5__Parabacteroides	PN180	CTL-high	11	0.00365001	0.005993	0.00180696	0.00402616
Genus	D_0__Bacteria;D_1__Bacteroidetes;D_2__Bacteroidia;D_3__Bacteroidales;D_4__Porphyromonadaceae;D_5__Parabacteroides	PN42	CTL-high	9	4.01111e-06	1.20333e-05	4.01111e-06	9.24964e-06
Genus	D_0__Bacteria;D_1__Bacteroidetes;D_2__Bacteroidia;D_3__Bacteroidales;D_4__Porphyromonadaceae;D_5__Parabacteroides	PN180	ELS-low	9	0.00450097	0.00636707	0.00212236	0.00489416
Genus	D_0__Bacteria;D_1__Bacteroidetes;D_2__Bacteroidia;D_3__Bacteroidales;D_4__Porphyromonadaceae;D_5__Parabacteroides	PN42	ELS-low	7	4.58571e-06	1.21327e-05	4.58571e-06	1.12208e-05
Genus	D_0__Bacteria;D_1__Bacteroidetes;D_2__Bacteroidia;D_3__Bacteroidales;D_4__Porphyromonadaceae;D_5__Parabacteroides	PN180	ELS-high	11	0.00394862	0.00365587	0.00110229	0.00245605
Genus	D_0__Bacteria;D_1__Bacteroidetes;D_2__Bacteroidia;D_3__Bacteroidales;D_4__Porphyromonadaceae;D_5__Parabacteroides	PN42	ELS-high	14	0.000912097	0.00145812	0.000389699	0.000841895
Genus	D_0__Bacteria;D_1__Bacteroidetes;D_2__Bacteroidia;D_3__Bacteroidales;D_4__Porphyromonadaceae;D_5__uncultured	PN180	CTL-low	10	9.63e-06	3.04527e-05	9.63e-06	2.17846e-05
Genus	D_0__Bacteria;D_1__Bacteroidetes;D_2__Bacteroidia;D_3__Bacteroidales;D_4__Porphyromonadaceae;D_5__uncultured	PN42	CTL-low	7	0	0	0	0
Genus	D_0__Bacteria;D_1__Bacteroidetes;D_2__Bacteroidia;D_3__Bacteroidales;D_4__Porphyromonadaceae;D_5__uncultured	PN180	CTL-high	11	0.000243967	0.000660343	0.000199101	0.000443625
Genus	D_0__Bacteria;D_1__Bacteroidetes;D_2__Bacteroidia;D_3__Bacteroidales;D_4__Porphyromonadaceae;D_5__uncultured	PN42	CTL-high	9	3.52222e-06	1.05667e-05	3.52222e-06	8.12226e-06
Genus	D_0__Bacteria;D_1__Bacteroidetes;D_2__Bacteroidia;D_3__Bacteroidales;D_4__Porphyromonadaceae;D_5__uncultured	PN180	ELS-low	9	0.0136371	0.0292329	0.00974431	0.0224704
Genus	D_0__Bacteria;D_1__Bacteroidetes;D_2__Bacteroidia;D_3__Bacteroidales;D_4__Porphyromonadaceae;D_5__uncultured	PN42	ELS-low	7	1.37429e-05	3.63602e-05	1.37429e-05	3.36276e-05
Genus	D_0__Bacteria;D_1__Bacteroidetes;D_2__Bacteroidia;D_3__Bacteroidales;D_4__Porphyromonadaceae;D_5__uncultured	PN180	ELS-high	11	0.00416885	0.00650173	0.00196035	0.00436792
Genus	D_0__Bacteria;D_1__Bacteroidetes;D_2__Bacteroidia;D_3__Bacteroidales;D_4__Porphyromonadaceae;D_5__uncultured	PN42	ELS-high	14	2.50714e-06	9.38087e-06	2.50714e-06	5.41635e-06
Genus	D_0__Bacteria;D_1__Bacteroidetes;D_2__Bacteroidia;D_3__Bacteroidales;D_4__Porphyromonadaceae;Other	PN180	CTL-low	10	6.69193e-05	0.00010286	3.25272e-05	7.35816e-05
Genus	D_0__Bacteria;D_1__Bacteroidetes;D_2__Bacteroidia;D_3__Bacteroidales;D_4__Porphyromonadaceae;Other	PN42	CTL-low	7	7.34166e-05	5.90367e-05	2.23138e-05	5.45998e-05
Genus	D_0__Bacteria;D_1__Bacteroidetes;D_2__Bacteroidia;D_3__Bacteroidales;D_4__Porphyromonadaceae;Other	PN180	CTL-high	11	3.89096e-05	5.08366e-05	1.53278e-05	3.41525e-05
Genus	D_0__Bacteria;D_1__Bacteroidetes;D_2__Bacteroidia;D_3__Bacteroidales;D_4__Porphyromonadaceae;Other	PN42	CTL-high	9	0.000200358	0.000177994	5.93314e-05	0.000136818
Genus	D_0__Bacteria;D_1__Bacteroidetes;D_2__Bacteroidia;D_3__Bacteroidales;D_4__Porphyromonadaceae;Other	PN180	ELS-low	9	4.69008e-05	6.54642e-05	2.18214e-05	5.03202e-05
Genus	D_0__Bacteria;D_1__Bacteroidetes;D_2__Bacteroidia;D_3__Bacteroidales;D_4__Porphyromonadaceae;Other	PN42	ELS-low	7	0.000165391	0.000185133	6.99738e-05	0.00017122
Genus	D_0__Bacteria;D_1__Bacteroidetes;D_2__Bacteroidia;D_3__Bacteroidales;D_4__Porphyromonadaceae;Other	PN180	ELS-high	11	0.000285248	0.000367319	0.000110751	0.000246769
Genus	D_0__Bacteria;D_1__Bacteroidetes;D_2__Bacteroidia;D_3__Bacteroidales;D_4__Porphyromonadaceae;Other	PN42	ELS-high	14	9.55753e-05	0.000100811	2.6943e-05	5.82068e-05
Genus	D_0__Bacteria;D_1__Bacteroidetes;D_2__Bacteroidia;D_3__Bacteroidales;D_4__Prevotellaceae;D_5__Alloprevotella	PN180	CTL-low	10	6.95e-06	2.19778e-05	6.95e-06	1.5722e-05
Genus	D_0__Bacteria;D_1__Bacteroidetes;D_2__Bacteroidia;D_3__Bacteroidales;D_4__Prevotellaceae;D_5__Alloprevotella	PN42	CTL-low	7	0.000423751	0.00108496	0.000410077	0.00100342
Genus	D_0__Bacteria;D_1__Bacteroidetes;D_2__Bacteroidia;D_3__Bacteroidales;D_4__Prevotellaceae;D_5__Alloprevotella	PN180	CTL-high	11	0.00694397	0.0155474	0.00468771	0.0104449
Genus	D_0__Bacteria;D_1__Bacteroidetes;D_2__Bacteroidia;D_3__Bacteroidales;D_4__Prevotellaceae;D_5__Alloprevotella	PN42	CTL-high	9	1.07222e-05	2.21682e-05	7.3894e-06	1.704e-05
Genus	D_0__Bacteria;D_1__Bacteroidetes;D_2__Bacteroidia;D_3__Bacteroidales;D_4__Prevotellaceae;D_5__Alloprevotella	PN180	ELS-low	9	0.0442424	0.0878435	0.0292812	0.0675225
Genus	D_0__Bacteria;D_1__Bacteroidetes;D_2__Bacteroidia;D_3__Bacteroidales;D_4__Prevotellaceae;D_5__Alloprevotella	PN42	ELS-low	7	0	0	0	0
Genus	D_0__Bacteria;D_1__Bacteroidetes;D_2__Bacteroidia;D_3__Bacteroidales;D_4__Prevotellaceae;D_5__Alloprevotella	PN180	ELS-high	11	0.00362488	0.00764319	0.00230451	0.00513477
Genus	D_0__Bacteria;D_1__Bacteroidetes;D_2__Bacteroidia;D_3__Bacteroidales;D_4__Prevotellaceae;D_5__Alloprevotella	PN42	ELS-high	14	1.23429e-05	2.63634e-05	7.04592e-06	1.52218e-05
Genus	D_0__Bacteria;D_1__Bacteroidetes;D_2__Bacteroidia;D_3__Bacteroidales;D_4__Prevotellaceae;D_5__Prevotella	PN180	CTL-low	10	3.88e-06	1.22696e-05	3.88e-06	8.77717e-06
Genus	D_0__Bacteria;D_1__Bacteroidetes;D_2__Bacteroidia;D_3__Bacteroidales;D_4__Prevotellaceae;D_5__Prevotella	PN42	CTL-low	7	0	0	0	0
Genus	D_0__Bacteria;D_1__Bacteroidetes;D_2__Bacteroidia;D_3__Bacteroidales;D_4__Prevotellaceae;D_5__Prevotella	PN180	CTL-high	11	3.80909e-06	1.26333e-05	3.80909e-06	8.48718e-06
Genus	D_0__Bacteria;D_1__Bacteroidetes;D_2__Bacteroidia;D_3__Bacteroidales;D_4__Prevotellaceae;D_5__Prevotella	PN42	CTL-high	9	2.78584e-05	6.14693e-05	2.04898e-05	4.72495e-05
Genus	D_0__Bacteria;D_1__Bacteroidetes;D_2__Bacteroidia;D_3__Bacteroidales;D_4__Prevotellaceae;D_5__Prevotella	PN180	ELS-low	9	0	0	0	0
Genus	D_0__Bacteria;D_1__Bacteroidetes;D_2__Bacteroidia;D_3__Bacteroidales;D_4__Prevotellaceae;D_5__Prevotella	PN42	ELS-low	7	5.19924e-05	0.000108062	4.08437e-05	9.99409e-05
Genus	D_0__Bacteria;D_1__Bacteroidetes;D_2__Bacteroidia;D_3__Bacteroidales;D_4__Prevotellaceae;D_5__Prevotella	PN180	ELS-high	11	0	0	0	0
Genus	D_0__Bacteria;D_1__Bacteroidetes;D_2__Bacteroidia;D_3__Bacteroidales;D_4__Prevotellaceae;D_5__Prevotella	PN42	ELS-high	14	2.50714e-06	9.38087e-06	2.50714e-06	5.41635e-06
Genus	D_0__Bacteria;D_1__Bacteroidetes;D_2__Bacteroidia;D_3__Bacteroidales;D_4__Rikenellaceae;D_5__Alistipes	PN180	CTL-low	10	0.103266	0.0392841	0.0124227	0.0281022
Genus	D_0__Bacteria;D_1__Bacteroidetes;D_2__Bacteroidia;D_3__Bacteroidales;D_4__Rikenellaceae;D_5__Alistipes	PN42	CTL-low	7	0.127651	0.0284348	0.0107473	0.0262978
Genus	D_0__Bacteria;D_1__Bacteroidetes;D_2__Bacteroidia;D_3__Bacteroidales;D_4__Rikenellaceae;D_5__Alistipes	PN180	CTL-high	11	0.0614304	0.031847	0.00960224	0.0213951
Genus	D_0__Bacteria;D_1__Bacteroidetes;D_2__Bacteroidia;D_3__Bacteroidales;D_4__Rikenellaceae;D_5__Alistipes	PN42	CTL-high	9	0.0896988	0.0515205	0.0171735	0.0396021
Genus	D_0__Bacteria;D_1__Bacteroidetes;D_2__Bacteroidia;D_3__Bacteroidales;D_4__Rikenellaceae;D_5__Alistipes	PN180	ELS-low	9	0.0776712	0.0356809	0.0118936	0.0274268
Genus	D_0__Bacteria;D_1__Bacteroidetes;D_2__Bacteroidia;D_3__Bacteroidales;D_4__Rikenellaceae;D_5__Alistipes	PN42	ELS-low	7	0.108457	0.0575593	0.0217554	0.0532335
Genus	D_0__Bacteria;D_1__Bacteroidetes;D_2__Bacteroidia;D_3__Bacteroidales;D_4__Rikenellaceae;D_5__Alistipes	PN180	ELS-high	11	0.110831	0.0603966	0.0182103	0.040575
Genus	D_0__Bacteria;D_1__Bacteroidetes;D_2__Bacteroidia;D_3__Bacteroidales;D_4__Rikenellaceae;D_5__Alistipes	PN42	ELS-high	14	0.0915974	0.0333406	0.00891065	0.0192503
Genus	D_0__Bacteria;D_1__Bacteroidetes;D_2__Bacteroidia;D_3__Bacteroidales;D_4__Rikenellaceae;D_5__RC9 gut group	PN180	CTL-low	10	0.0364358	0.0206091	0.00651718	0.0147429
Genus	D_0__Bacteria;D_1__Bacteroidetes;D_2__Bacteroidia;D_3__Bacteroidales;D_4__Rikenellaceae;D_5__RC9 gut group	PN42	CTL-low	7	0.0275333	0.020101	0.00759746	0.0185903
Genus	D_0__Bacteria;D_1__Bacteroidetes;D_2__Bacteroidia;D_3__Bacteroidales;D_4__Rikenellaceae;D_5__RC9 gut group	PN180	CTL-high	11	0.012035	0.0144581	0.00435927	0.00971306
Genus	D_0__Bacteria;D_1__Bacteroidetes;D_2__Bacteroidia;D_3__Bacteroidales;D_4__Rikenellaceae;D_5__RC9 gut group	PN42	CTL-high	9	0.0563837	0.03979	0.0132633	0.0305853
Genus	D_0__Bacteria;D_1__Bacteroidetes;D_2__Bacteroidia;D_3__Bacteroidales;D_4__Rikenellaceae;D_5__RC9 gut group	PN180	ELS-low	9	0.0083334	0.00743931	0.00247977	0.00571836
Genus	D_0__Bacteria;D_1__Bacteroidetes;D_2__Bacteroidia;D_3__Bacteroidales;D_4__Rikenellaceae;D_5__RC9 gut group	PN42	ELS-low	7	0.03308	0.0296325	0.0112	0.0274055
Genus	D_0__Bacteria;D_1__Bacteroidetes;D_2__Bacteroidia;D_3__Bacteroidales;D_4__Rikenellaceae;D_5__RC9 gut group	PN180	ELS-high	11	0.00629846	0.00790816	0.0023844	0.00531277
Genus	D_0__Bacteria;D_1__Bacteroidetes;D_2__Bacteroidia;D_3__Bacteroidales;D_4__Rikenellaceae;D_5__RC9 gut group	PN42	ELS-high	14	0.0243468	0.028682	0.00766558	0.0165605
Genus	D_0__Bacteria;D_1__Bacteroidetes;D_2__Bacteroidia;D_3__Bacteroidales;D_4__Rikenellaceae;D_5__Rikenella	PN180	CTL-low	10	0.021836	0.0162816	0.0051487	0.0116472
Genus	D_0__Bacteria;D_1__Bacteroidetes;D_2__Bacteroidia;D_3__Bacteroidales;D_4__Rikenellaceae;D_5__Rikenella	PN42	CTL-low	7	0.00926312	0.00838213	0.00316815	0.00775218
Genus	D_0__Bacteria;D_1__Bacteroidetes;D_2__Bacteroidia;D_3__Bacteroidales;D_4__Rikenellaceae;D_5__Rikenella	PN180	CTL-high	11	0.00937734	0.00899382	0.00271174	0.00604213
Genus	D_0__Bacteria;D_1__Bacteroidetes;D_2__Bacteroidia;D_3__Bacteroidales;D_4__Rikenellaceae;D_5__Rikenella	PN42	CTL-high	9	0.00285349	0.0037344	0.0012448	0.00287051
Genus	D_0__Bacteria;D_1__Bacteroidetes;D_2__Bacteroidia;D_3__Bacteroidales;D_4__Rikenellaceae;D_5__Rikenella	PN180	ELS-low	9	0.00354386	0.00703375	0.00234458	0.00540662
Genus	D_0__Bacteria;D_1__Bacteroidetes;D_2__Bacteroidia;D_3__Bacteroidales;D_4__Rikenellaceae;D_5__Rikenella	PN42	ELS-low	7	0.00360013	0.00485676	0.00183568	0.00449175
Genus	D_0__Bacteria;D_1__Bacteroidetes;D_2__Bacteroidia;D_3__Bacteroidales;D_4__Rikenellaceae;D_5__Rikenella	PN180	ELS-high	11	0.00324331	0.00388258	0.00117064	0.00260835
Genus	D_0__Bacteria;D_1__Bacteroidetes;D_2__Bacteroidia;D_3__Bacteroidales;D_4__Rikenellaceae;D_5__Rikenella	PN42	ELS-high	14	0.00597754	0.00577759	0.00154413	0.00333588
Genus	D_0__Bacteria;D_1__Bacteroidetes;D_2__Bacteroidia;D_3__Bacteroidales;D_4__S24-7;Ambiguous_taxa	PN180	CTL-low	10	0.00358014	0.00212803	0.000672941	0.0015223
Genus	D_0__Bacteria;D_1__Bacteroidetes;D_2__Bacteroidia;D_3__Bacteroidales;D_4__S24-7;Ambiguous_taxa	PN42	CTL-low	7	0.00132919	0.00150115	0.000567382	0.00138833
Genus	D_0__Bacteria;D_1__Bacteroidetes;D_2__Bacteroidia;D_3__Bacteroidales;D_4__S24-7;Ambiguous_taxa	PN180	CTL-high	11	0.00505368	0.00103466	0.000311961	0.000695092
Genus	D_0__Bacteria;D_1__Bacteroidetes;D_2__Bacteroidia;D_3__Bacteroidales;D_4__S24-7;Ambiguous_taxa	PN42	CTL-high	9	0.00317729	0.00237384	0.000791279	0.00182469
Genus	D_0__Bacteria;D_1__Bacteroidetes;D_2__Bacteroidia;D_3__Bacteroidales;D_4__S24-7;Ambiguous_taxa	PN180	ELS-low	9	0.00536515	0.0014227	0.000474232	0.00109358
Genus	D_0__Bacteria;D_1__Bacteroidetes;D_2__Bacteroidia;D_3__Bacteroidales;D_4__S24-7;Ambiguous_taxa	PN42	ELS-low	7	0.00395313	0.0026527	0.00100263	0.00245334
Genus	D_0__Bacteria;D_1__Bacteroidetes;D_2__Bacteroidia;D_3__Bacteroidales;D_4__S24-7;Ambiguous_taxa	PN180	ELS-high	11	0.00258467	0.00180081	0.000542964	0.0012098
Genus	D_0__Bacteria;D_1__Bacteroidetes;D_2__Bacteroidia;D_3__Bacteroidales;D_4__S24-7;Ambiguous_taxa	PN42	ELS-high	14	0.00293919	0.00301581	0.000806009	0.00174128
Genus	D_0__Bacteria;D_1__Bacteroidetes;D_2__Bacteroidia;D_3__Bacteroidales;D_4__S24-7;D_5__uncultured bacterium	PN180	CTL-low	10	0.351816	0.0763042	0.0241295	0.0545847
Genus	D_0__Bacteria;D_1__Bacteroidetes;D_2__Bacteroidia;D_3__Bacteroidales;D_4__S24-7;D_5__uncultured bacterium	PN42	CTL-low	7	0.2322	0.0197555	0.00746687	0.0182708
Genus	D_0__Bacteria;D_1__Bacteroidetes;D_2__Bacteroidia;D_3__Bacteroidales;D_4__S24-7;D_5__uncultured bacterium	PN180	CTL-high	11	0.431637	0.0483234	0.0145701	0.0324641
Genus	D_0__Bacteria;D_1__Bacteroidetes;D_2__Bacteroidia;D_3__Bacteroidales;D_4__S24-7;D_5__uncultured bacterium	PN42	CTL-high	9	0.264045	0.0785148	0.0261716	0.0603518
Genus	D_0__Bacteria;D_1__Bacteroidetes;D_2__Bacteroidia;D_3__Bacteroidales;D_4__S24-7;D_5__uncultured bacterium	PN180	ELS-low	9	0.411878	0.0785399	0.02618	0.0603711
Genus	D_0__Bacteria;D_1__Bacteroidetes;D_2__Bacteroidia;D_3__Bacteroidales;D_4__S24-7;D_5__uncultured bacterium	PN42	ELS-low	7	0.332759	0.0590518	0.0223195	0.0546139
Genus	D_0__Bacteria;D_1__Bacteroidetes;D_2__Bacteroidia;D_3__Bacteroidales;D_4__S24-7;D_5__uncultured bacterium	PN180	ELS-high	11	0.401943	0.0879249	0.0265104	0.0590687
Genus	D_0__Bacteria;D_1__Bacteroidetes;D_2__Bacteroidia;D_3__Bacteroidales;D_4__S24-7;D_5__uncultured bacterium	PN42	ELS-high	14	0.297553	0.121708	0.0325278	0.070272
Genus	D_0__Bacteria;D_1__Bacteroidetes;D_2__Bacteroidia;D_3__Bacteroidales;D_4__S24-7;Other	PN180	CTL-low	10	0.00147718	0.00075416	0.000238486	0.000539494
Genus	D_0__Bacteria;D_1__Bacteroidetes;D_2__Bacteroidia;D_3__Bacteroidales;D_4__S24-7;Other	PN42	CTL-low	7	0.00116688	0.000439831	0.000166241	0.000406776
Genus	D_0__Bacteria;D_1__Bacteroidetes;D_2__Bacteroidia;D_3__Bacteroidales;D_4__S24-7;Other	PN180	CTL-high	11	0.00212153	0.00104082	0.00031382	0.000699234
Genus	D_0__Bacteria;D_1__Bacteroidetes;D_2__Bacteroidia;D_3__Bacteroidales;D_4__S24-7;Other	PN42	CTL-high	9	0.000881623	0.000488411	0.000162804	0.000375426
Genus	D_0__Bacteria;D_1__Bacteroidetes;D_2__Bacteroidia;D_3__Bacteroidales;D_4__S24-7;Other	PN180	ELS-low	9	0.00171297	0.000472153	0.000157384	0.000362929
Genus	D_0__Bacteria;D_1__Bacteroidetes;D_2__Bacteroidia;D_3__Bacteroidales;D_4__S24-7;Other	PN42	ELS-low	7	0.00123294	0.000768774	0.000290569	0.000710997
Genus	D_0__Bacteria;D_1__Bacteroidetes;D_2__Bacteroidia;D_3__Bacteroidales;D_4__S24-7;Other	PN180	ELS-high	11	0.00198019	0.000967665	0.000291762	0.000650086
Genus	D_0__Bacteria;D_1__Bacteroidetes;D_2__Bacteroidia;D_3__Bacteroidales;D_4__S24-7;Other	PN42	ELS-high	14	0.00089474	0.00065908	0.000176147	0.000380542
Genus	D_0__Bacteria;D_1__Bacteroidetes;D_2__Bacteroidia;D_3__Bacteroidales;Other;Other	PN180	CTL-low	10	0.000971636	0.000553357	0.000174987	0.000395847
Genus	D_0__Bacteria;D_1__Bacteroidetes;D_2__Bacteroidia;D_3__Bacteroidales;Other;Other	PN42	CTL-low	7	0.000737851	0.000258806	9.78196e-05	0.000239356
Genus	D_0__Bacteria;D_1__Bacteroidetes;D_2__Bacteroidia;D_3__Bacteroidales;Other;Other	PN180	CTL-high	11	0.00125384	0.000682945	0.000205916	0.000458809
Genus	D_0__Bacteria;D_1__Bacteroidetes;D_2__Bacteroidia;D_3__Bacteroidales;Other;Other	PN42	CTL-high	9	0.000683289	0.000698838	0.000232946	0.000537175
Genus	D_0__Bacteria;D_1__Bacteroidetes;D_2__Bacteroidia;D_3__Bacteroidales;Other;Other	PN180	ELS-low	9	0.0011424	0.00058073	0.000193577	0.000446388
Genus	D_0__Bacteria;D_1__Bacteroidetes;D_2__Bacteroidia;D_3__Bacteroidales;Other;Other	PN42	ELS-low	7	0.00128943	0.000890955	0.000336749	0.000823996
Genus	D_0__Bacteria;D_1__Bacteroidetes;D_2__Bacteroidia;D_3__Bacteroidales;Other;Other	PN180	ELS-high	11	0.00164849	0.000931878	0.000280972	0.000626044
Genus	D_0__Bacteria;D_1__Bacteroidetes;D_2__Bacteroidia;D_3__Bacteroidales;Other;Other	PN42	ELS-high	14	0.000762883	0.000955015	0.000255239	0.000551409
Genus	D_0__Bacteria;D_1__Candidate division TM7;D_2__Unknown Class;D_3__Unknown Order;D_4__Unknown Family;D_5__Candidatus Saccharimonas	PN180	CTL-low	10	0.00574495	0.00751864	0.0023776	0.00537851
Genus	D_0__Bacteria;D_1__Candidate division TM7;D_2__Unknown Class;D_3__Unknown Order;D_4__Unknown Family;D_5__Candidatus Saccharimonas	PN42	CTL-low	7	0.000124596	0.000256283	9.68658e-05	0.000237022
Genus	D_0__Bacteria;D_1__Candidate division TM7;D_2__Unknown Class;D_3__Unknown Order;D_4__Unknown Family;D_5__Candidatus Saccharimonas	PN180	CTL-high	11	0.00229006	0.00383959	0.00115768	0.00257947
Genus	D_0__Bacteria;D_1__Candidate division TM7;D_2__Unknown Class;D_3__Unknown Order;D_4__Unknown Family;D_5__Candidatus Saccharimonas	PN42	CTL-high	9	0.00139382	0.00178084	0.000593613	0.00136887
Genus	D_0__Bacteria;D_1__Candidate division TM7;D_2__Unknown Class;D_3__Unknown Order;D_4__Unknown Family;D_5__Candidatus Saccharimonas	PN180	ELS-low	9	0.000597296	0.00139967	0.000466555	0.00107588
Genus	D_0__Bacteria;D_1__Candidate division TM7;D_2__Unknown Class;D_3__Unknown Order;D_4__Unknown Family;D_5__Candidatus Saccharimonas	PN42	ELS-low	7	0.000469844	0.000839817	0.000317421	0.000776701
Genus	D_0__Bacteria;D_1__Candidate division TM7;D_2__Unknown Class;D_3__Unknown Order;D_4__Unknown Family;D_5__Candidatus Saccharimonas	PN180	ELS-high	11	0.00366422	0.00539435	0.00162646	0.00362397
Genus	D_0__Bacteria;D_1__Candidate division TM7;D_2__Unknown Class;D_3__Unknown Order;D_4__Unknown Family;D_5__Candidatus Saccharimonas	PN42	ELS-high	14	0.00315365	0.00566291	0.00151348	0.00326967
Genus	D_0__Bacteria;D_1__Candidate division TM7;D_2__uncultured bacterium;D_3__uncultured bacterium;D_4__uncultured bacterium;D_5__uncultured bacterium	PN180	CTL-low	10	0	0	0	0
Genus	D_0__Bacteria;D_1__Candidate division TM7;D_2__uncultured bacterium;D_3__uncultured bacterium;D_4__uncultured bacterium;D_5__uncultured bacterium	PN42	CTL-low	7	8.87143e-06	2.34716e-05	8.87143e-06	2.17076e-05
Genus	D_0__Bacteria;D_1__Candidate division TM7;D_2__uncultured bacterium;D_3__uncultured bacterium;D_4__uncultured bacterium;D_5__uncultured bacterium	PN180	CTL-high	11	0	0	0	0
Genus	D_0__Bacteria;D_1__Candidate division TM7;D_2__uncultured bacterium;D_3__uncultured bacterium;D_4__uncultured bacterium;D_5__uncultured bacterium	PN42	CTL-high	9	2.85154e-05	4.79701e-05	1.599e-05	3.68731e-05
Genus	D_0__Bacteria;D_1__Candidate division TM7;D_2__uncultured bacterium;D_3__uncultured bacterium;D_4__uncultured bacterium;D_5__uncultured bacterium	PN180	ELS-low	9	4.33333e-06	1.3e-05	4.33333e-06	9.99268e-06
Genus	D_0__Bacteria;D_1__Candidate division TM7;D_2__uncultured bacterium;D_3__uncultured bacterium;D_4__uncultured bacterium;D_5__uncultured bacterium	PN42	ELS-low	7	4.48571e-06	1.18681e-05	4.48571e-06	1.09761e-05
Genus	D_0__Bacteria;D_1__Candidate division TM7;D_2__uncultured bacterium;D_3__uncultured bacterium;D_4__uncultured bacterium;D_5__uncultured bacterium	PN180	ELS-high	11	9.12727e-06	2.2013e-05	6.63716e-06	1.47885e-05
Genus	D_0__Bacteria;D_1__Candidate division TM7;D_2__uncultured bacterium;D_3__uncultured bacterium;D_4__uncultured bacterium;D_5__uncultured bacterium	PN42	ELS-high	14	1.22429e-05	2.23621e-05	5.97653e-06	1.29115e-05
Genus	D_0__Bacteria;D_1__Cyanobacteria;D_2__Melainabacteria;D_3__Gastranaerophilales;Ambiguous_taxa;Ambiguous_taxa	PN180	CTL-low	10	0.000673154	0.00113984	0.000360448	0.00081539
Genus	D_0__Bacteria;D_1__Cyanobacteria;D_2__Melainabacteria;D_3__Gastranaerophilales;Ambiguous_taxa;Ambiguous_taxa	PN42	CTL-low	7	6.64817e-05	0.00011685	4.41651e-05	0.000108068
Genus	D_0__Bacteria;D_1__Cyanobacteria;D_2__Melainabacteria;D_3__Gastranaerophilales;Ambiguous_taxa;Ambiguous_taxa	PN180	CTL-high	11	3.83166e-05	8.54373e-05	2.57603e-05	5.73976e-05
Genus	D_0__Bacteria;D_1__Cyanobacteria;D_2__Melainabacteria;D_3__Gastranaerophilales;Ambiguous_taxa;Ambiguous_taxa	PN42	CTL-high	9	4.9e-06	1.47e-05	4.9e-06	1.12994e-05
Genus	D_0__Bacteria;D_1__Cyanobacteria;D_2__Melainabacteria;D_3__Gastranaerophilales;Ambiguous_taxa;Ambiguous_taxa	PN180	ELS-low	9	0.000231855	0.000316513	0.000105504	0.000243293
Genus	D_0__Bacteria;D_1__Cyanobacteria;D_2__Melainabacteria;D_3__Gastranaerophilales;Ambiguous_taxa;Ambiguous_taxa	PN42	ELS-low	7	9.07143e-06	1.54937e-05	5.85608e-06	1.43293e-05
Genus	D_0__Bacteria;D_1__Cyanobacteria;D_2__Melainabacteria;D_3__Gastranaerophilales;Ambiguous_taxa;Ambiguous_taxa	PN180	ELS-high	11	0.000526439	0.00128723	0.000388115	0.000864773
Genus	D_0__Bacteria;D_1__Cyanobacteria;D_2__Melainabacteria;D_3__Gastranaerophilales;Ambiguous_taxa;Ambiguous_taxa	PN42	ELS-high	14	7.01221e-05	0.000196939	5.26341e-05	0.000113709
Genus	D_0__Bacteria;D_1__Cyanobacteria;D_2__Melainabacteria;D_3__Gastranaerophilales;D_4__uncultured bacterium;D_5__uncultured bacterium	PN180	CTL-low	10	0.00152539	0.00424808	0.00134336	0.00303889
Genus	D_0__Bacteria;D_1__Cyanobacteria;D_2__Melainabacteria;D_3__Gastranaerophilales;D_4__uncultured bacterium;D_5__uncultured bacterium	PN42	CTL-low	7	0.00101798	0.00133245	0.000503619	0.00123231
Genus	D_0__Bacteria;D_1__Cyanobacteria;D_2__Melainabacteria;D_3__Gastranaerophilales;D_4__uncultured bacterium;D_5__uncultured bacterium	PN180	CTL-high	11	0.000112668	0.000352566	0.000106303	0.000236857
Genus	D_0__Bacteria;D_1__Cyanobacteria;D_2__Melainabacteria;D_3__Gastranaerophilales;D_4__uncultured bacterium;D_5__uncultured bacterium	PN42	CTL-high	9	0.000120463	0.000361389	0.000120463	0.000277788
Genus	D_0__Bacteria;D_1__Cyanobacteria;D_2__Melainabacteria;D_3__Gastranaerophilales;D_4__uncultured bacterium;D_5__uncultured bacterium	PN180	ELS-low	9	0.00195802	0.00347259	0.00115753	0.00266927
Genus	D_0__Bacteria;D_1__Cyanobacteria;D_2__Melainabacteria;D_3__Gastranaerophilales;D_4__uncultured bacterium;D_5__uncultured bacterium	PN42	ELS-low	7	4.95714e-06	1.31154e-05	4.95714e-06	1.21297e-05
Genus	D_0__Bacteria;D_1__Cyanobacteria;D_2__Melainabacteria;D_3__Gastranaerophilales;D_4__uncultured bacterium;D_5__uncultured bacterium	PN180	ELS-high	11	0	0	0	0
Genus	D_0__Bacteria;D_1__Cyanobacteria;D_2__Melainabacteria;D_3__Gastranaerophilales;D_4__uncultured bacterium;D_5__uncultured bacterium	PN42	ELS-high	14	5.54286e-06	1.42048e-05	3.79638e-06	8.20158e-06
Genus	D_0__Bacteria;D_1__Deferribacteres;D_2__Deferribacteres;D_3__Deferribacterales;D_4__Deferribacteraceae;D_5__Mucispirillum	PN180	CTL-low	10	0.00669655	0.0169399	0.00535688	0.0121181
Genus	D_0__Bacteria;D_1__Deferribacteres;D_2__Deferribacteres;D_3__Deferribacterales;D_4__Deferribacteraceae;D_5__Mucispirillum	PN42	CTL-low	7	0.000146705	0.000226668	8.56723e-05	0.000209633
Genus	D_0__Bacteria;D_1__Deferribacteres;D_2__Deferribacteres;D_3__Deferribacterales;D_4__Deferribacteraceae;D_5__Mucispirillum	PN180	CTL-high	11	0.00517645	0.00967081	0.00291586	0.00649694
Genus	D_0__Bacteria;D_1__Deferribacteres;D_2__Deferribacteres;D_3__Deferribacterales;D_4__Deferribacteraceae;D_5__Mucispirillum	PN42	CTL-high	9	0.0198705	0.0291619	0.00972064	0.0224158
Genus	D_0__Bacteria;D_1__Deferribacteres;D_2__Deferribacteres;D_3__Deferribacterales;D_4__Deferribacteraceae;D_5__Mucispirillum	PN180	ELS-low	9	0.00213878	0.00388645	0.00129548	0.00298739
Genus	D_0__Bacteria;D_1__Deferribacteres;D_2__Deferribacteres;D_3__Deferribacterales;D_4__Deferribacteraceae;D_5__Mucispirillum	PN42	ELS-low	7	0.00205883	0.00411636	0.00155584	0.003807
Genus	D_0__Bacteria;D_1__Deferribacteres;D_2__Deferribacteres;D_3__Deferribacterales;D_4__Deferribacteraceae;D_5__Mucispirillum	PN180	ELS-high	11	0.0031521	0.00536518	0.00161766	0.00360438
Genus	D_0__Bacteria;D_1__Deferribacteres;D_2__Deferribacteres;D_3__Deferribacterales;D_4__Deferribacteraceae;D_5__Mucispirillum	PN42	ELS-high	14	0.00822638	0.0124959	0.00333966	0.0072149
Genus	D_0__Bacteria;D_1__Firmicutes;D_2__Bacilli;D_3__Bacillales;D_4__Family XI;D_5__Gemella	PN180	CTL-low	10	2.21734e-05	4.76653e-05	1.50731e-05	3.40977e-05
Genus	D_0__Bacteria;D_1__Firmicutes;D_2__Bacilli;D_3__Bacillales;D_4__Family XI;D_5__Gemella	PN42	CTL-low	7	0.000239235	0.000174738	6.60448e-05	0.000161606
Genus	D_0__Bacteria;D_1__Firmicutes;D_2__Bacilli;D_3__Bacillales;D_4__Family XI;D_5__Gemella	PN180	CTL-high	11	3.55431e-05	0.000117883	3.55431e-05	7.91949e-05
Genus	D_0__Bacteria;D_1__Firmicutes;D_2__Bacilli;D_3__Bacillales;D_4__Family XI;D_5__Gemella	PN42	CTL-high	9	0.00018215	0.000394053	0.000131351	0.000302896
Genus	D_0__Bacteria;D_1__Firmicutes;D_2__Bacilli;D_3__Bacillales;D_4__Family XI;D_5__Gemella	PN180	ELS-low	9	0	0	0	0
Genus	D_0__Bacteria;D_1__Firmicutes;D_2__Bacilli;D_3__Bacillales;D_4__Family XI;D_5__Gemella	PN42	ELS-low	7	0.00055376	0.000527342	0.000199317	0.00048771
Genus	D_0__Bacteria;D_1__Firmicutes;D_2__Bacilli;D_3__Bacillales;D_4__Family XI;D_5__Gemella	PN180	ELS-high	11	0.000476961	0.000884768	0.000266768	0.000594395
Genus	D_0__Bacteria;D_1__Firmicutes;D_2__Bacilli;D_3__Bacillales;D_4__Family XI;D_5__Gemella	PN42	ELS-high	14	0.000338269	0.000300364	8.02756e-05	0.000173425
Genus	D_0__Bacteria;D_1__Firmicutes;D_2__Bacilli;D_3__Bacillales;D_4__Planococcaceae;D_5__Sporosarcina	PN180	CTL-low	10	9.02853e-05	0.000285507	9.02853e-05	0.00020424
Genus	D_0__Bacteria;D_1__Firmicutes;D_2__Bacilli;D_3__Bacillales;D_4__Planococcaceae;D_5__Sporosarcina	PN42	CTL-low	7	0	0	0	0
Genus	D_0__Bacteria;D_1__Firmicutes;D_2__Bacilli;D_3__Bacillales;D_4__Planococcaceae;D_5__Sporosarcina	PN180	CTL-high	11	5.18694e-05	8.89978e-05	2.68338e-05	5.97895e-05
Genus	D_0__Bacteria;D_1__Firmicutes;D_2__Bacilli;D_3__Bacillales;D_4__Planococcaceae;D_5__Sporosarcina	PN42	CTL-high	9	2.58644e-05	6.51589e-05	2.17196e-05	5.00856e-05
Genus	D_0__Bacteria;D_1__Firmicutes;D_2__Bacilli;D_3__Bacillales;D_4__Planococcaceae;D_5__Sporosarcina	PN180	ELS-low	9	3.87043e-05	5.5947e-05	1.8649e-05	4.30047e-05
Genus	D_0__Bacteria;D_1__Firmicutes;D_2__Bacilli;D_3__Bacillales;D_4__Planococcaceae;D_5__Sporosarcina	PN42	ELS-low	7	1.07143e-05	2.83473e-05	1.07143e-05	2.62169e-05
Genus	D_0__Bacteria;D_1__Firmicutes;D_2__Bacilli;D_3__Bacillales;D_4__Planococcaceae;D_5__Sporosarcina	PN180	ELS-high	11	0.000218504	0.000576226	0.000173739	0.000387114
Genus	D_0__Bacteria;D_1__Firmicutes;D_2__Bacilli;D_3__Bacillales;D_4__Planococcaceae;D_5__Sporosarcina	PN42	ELS-high	14	1.32e-05	2.334e-05	6.23788e-06	1.34761e-05
Genus	D_0__Bacteria;D_1__Firmicutes;D_2__Bacilli;D_3__Bacillales;D_4__Staphylococcaceae;D_5__Jeotgalicoccus	PN180	CTL-low	10	7.91782e-05	0.000227017	7.1789e-05	0.000162398
Genus	D_0__Bacteria;D_1__Firmicutes;D_2__Bacilli;D_3__Bacillales;D_4__Staphylococcaceae;D_5__Jeotgalicoccus	PN42	CTL-low	7	0	0	0	0
Genus	D_0__Bacteria;D_1__Firmicutes;D_2__Bacilli;D_3__Bacillales;D_4__Staphylococcaceae;D_5__Jeotgalicoccus	PN180	CTL-high	11	0.000188948	0.000361447	0.00010898	0.000242823
Genus	D_0__Bacteria;D_1__Firmicutes;D_2__Bacilli;D_3__Bacillales;D_4__Staphylococcaceae;D_5__Jeotgalicoccus	PN42	CTL-high	9	0	0	0	0
Genus	D_0__Bacteria;D_1__Firmicutes;D_2__Bacilli;D_3__Bacillales;D_4__Staphylococcaceae;D_5__Jeotgalicoccus	PN180	ELS-low	9	3.32521e-05	5.80507e-05	1.93502e-05	4.46217e-05
Genus	D_0__Bacteria;D_1__Firmicutes;D_2__Bacilli;D_3__Bacillales;D_4__Staphylococcaceae;D_5__Jeotgalicoccus	PN42	ELS-low	7	0	0	0	0
Genus	D_0__Bacteria;D_1__Firmicutes;D_2__Bacilli;D_3__Bacillales;D_4__Staphylococcaceae;D_5__Jeotgalicoccus	PN180	ELS-high	11	5.60451e-05	0.000185881	5.60451e-05	0.000124876
Genus	D_0__Bacteria;D_1__Firmicutes;D_2__Bacilli;D_3__Bacillales;D_4__Staphylococcaceae;D_5__Jeotgalicoccus	PN42	ELS-high	14	1.01729e-05	3.80633e-05	1.01729e-05	2.19771e-05
Genus	D_0__Bacteria;D_1__Firmicutes;D_2__Bacilli;D_3__Bacillales;D_4__Staphylococcaceae;D_5__Staphylococcus	PN180	CTL-low	10	0.000722944	0.00103516	0.000327347	0.00074051
Genus	D_0__Bacteria;D_1__Firmicutes;D_2__Bacilli;D_3__Bacillales;D_4__Staphylococcaceae;D_5__Staphylococcus	PN42	CTL-low	7	2.50529e-05	4.55038e-05	1.71988e-05	4.2084e-05
Genus	D_0__Bacteria;D_1__Firmicutes;D_2__Bacilli;D_3__Bacillales;D_4__Staphylococcaceae;D_5__Staphylococcus	PN180	CTL-high	11	0.000301814	0.00039907	0.000120324	0.000268099
Genus	D_0__Bacteria;D_1__Firmicutes;D_2__Bacilli;D_3__Bacillales;D_4__Staphylococcaceae;D_5__Staphylococcus	PN42	CTL-high	9	3.53333e-05	2.22747e-05	7.4249e-06	1.71219e-05
Genus	D_0__Bacteria;D_1__Firmicutes;D_2__Bacilli;D_3__Bacillales;D_4__Staphylococcaceae;D_5__Staphylococcus	PN180	ELS-low	9	0.000180547	0.000201497	6.71655e-05	0.000154884
Genus	D_0__Bacteria;D_1__Firmicutes;D_2__Bacilli;D_3__Bacillales;D_4__Staphylococcaceae;D_5__Staphylococcus	PN42	ELS-low	7	6.22309e-05	0.000105999	4.0064e-05	9.8033e-05
Genus	D_0__Bacteria;D_1__Firmicutes;D_2__Bacilli;D_3__Bacillales;D_4__Staphylococcaceae;D_5__Staphylococcus	PN180	ELS-high	11	7.62792e-05	0.000184102	5.55089e-05	0.000123681
Genus	D_0__Bacteria;D_1__Firmicutes;D_2__Bacilli;D_3__Bacillales;D_4__Staphylococcaceae;D_5__Staphylococcus	PN42	ELS-high	14	4.45292e-05	5.39516e-05	1.44192e-05	3.11507e-05
Genus	D_0__Bacteria;D_1__Firmicutes;D_2__Bacilli;D_3__Lactobacillales;D_4__Enterococcaceae;D_5__Enterococcus	PN180	CTL-low	10	0	0	0	0
Genus	D_0__Bacteria;D_1__Firmicutes;D_2__Bacilli;D_3__Lactobacillales;D_4__Enterococcaceae;D_5__Enterococcus	PN42	CTL-low	7	9.77143e-06	1.6766e-05	6.33696e-06	1.5506e-05
Genus	D_0__Bacteria;D_1__Firmicutes;D_2__Bacilli;D_3__Lactobacillales;D_4__Enterococcaceae;D_5__Enterococcus	PN180	CTL-high	11	9.33636e-06	2.12913e-05	6.41958e-06	1.43037e-05
Genus	D_0__Bacteria;D_1__Firmicutes;D_2__Bacilli;D_3__Lactobacillales;D_4__Enterococcaceae;D_5__Enterococcus	PN42	CTL-high	9	2.11676e-05	3.99059e-05	1.3302e-05	3.06744e-05
Genus	D_0__Bacteria;D_1__Firmicutes;D_2__Bacilli;D_3__Lactobacillales;D_4__Enterococcaceae;D_5__Enterococcus	PN180	ELS-low	9	6.5e-06	1.95e-05	6.5e-06	1.4989e-05
Genus	D_0__Bacteria;D_1__Firmicutes;D_2__Bacilli;D_3__Lactobacillales;D_4__Enterococcaceae;D_5__Enterococcus	PN42	ELS-low	7	5.41429e-06	1.43249e-05	5.41429e-06	1.32483e-05
Genus	D_0__Bacteria;D_1__Firmicutes;D_2__Bacilli;D_3__Lactobacillales;D_4__Enterococcaceae;D_5__Enterococcus	PN180	ELS-high	11	5.97273e-06	1.3309e-05	4.0128e-06	8.94108e-06
Genus	D_0__Bacteria;D_1__Firmicutes;D_2__Bacilli;D_3__Lactobacillales;D_4__Enterococcaceae;D_5__Enterococcus	PN42	ELS-high	14	0.000190201	0.000367238	9.81485e-05	0.000212037
Genus	D_0__Bacteria;D_1__Firmicutes;D_2__Bacilli;D_3__Lactobacillales;D_4__Lactobacillaceae;D_5__Lactobacillus	PN180	CTL-low	10	0.00134869	0.00125458	0.000396732	0.000897471
Genus	D_0__Bacteria;D_1__Firmicutes;D_2__Bacilli;D_3__Lactobacillales;D_4__Lactobacillaceae;D_5__Lactobacillus	PN42	CTL-low	7	0.00422153	0.00405378	0.00153219	0.00374912
Genus	D_0__Bacteria;D_1__Firmicutes;D_2__Bacilli;D_3__Lactobacillales;D_4__Lactobacillaceae;D_5__Lactobacillus	PN180	CTL-high	11	0.000559706	0.000441088	0.000132993	0.000296327
Genus	D_0__Bacteria;D_1__Firmicutes;D_2__Bacilli;D_3__Lactobacillales;D_4__Lactobacillaceae;D_5__Lactobacillus	PN42	CTL-high	9	0.0123365	0.0101204	0.00337348	0.00777926
Genus	D_0__Bacteria;D_1__Firmicutes;D_2__Bacilli;D_3__Lactobacillales;D_4__Lactobacillaceae;D_5__Lactobacillus	PN180	ELS-low	9	0.000929903	0.00128077	0.000426922	0.000984484
Genus	D_0__Bacteria;D_1__Firmicutes;D_2__Bacilli;D_3__Lactobacillales;D_4__Lactobacillaceae;D_5__Lactobacillus	PN42	ELS-low	7	0.00305926	0.00241982	0.000914607	0.00223796
Genus	D_0__Bacteria;D_1__Firmicutes;D_2__Bacilli;D_3__Lactobacillales;D_4__Lactobacillaceae;D_5__Lactobacillus	PN180	ELS-high	11	0.00104914	0.00100231	0.000302209	0.000673364
Genus	D_0__Bacteria;D_1__Firmicutes;D_2__Bacilli;D_3__Lactobacillales;D_4__Lactobacillaceae;D_5__Lactobacillus	PN42	ELS-high	14	0.0128145	0.0175432	0.00468862	0.0101291
Genus	D_0__Bacteria;D_1__Firmicutes;D_2__Bacilli;D_3__Lactobacillales;D_4__Streptococcaceae;D_5__Lactococcus	PN180	CTL-low	10	7.56e-06	1.63052e-05	5.15614e-06	1.1664e-05
Genus	D_0__Bacteria;D_1__Firmicutes;D_2__Bacilli;D_3__Lactobacillales;D_4__Streptococcaceae;D_5__Lactococcus	PN42	CTL-low	7	2.90429e-05	3.05703e-05	1.15545e-05	2.82729e-05
Genus	D_0__Bacteria;D_1__Firmicutes;D_2__Bacilli;D_3__Lactobacillales;D_4__Streptococcaceae;D_5__Lactococcus	PN180	CTL-high	11	1.37097e-05	3.45539e-05	1.04184e-05	2.32136e-05
Genus	D_0__Bacteria;D_1__Firmicutes;D_2__Bacilli;D_3__Lactobacillales;D_4__Streptococcaceae;D_5__Lactococcus	PN42	CTL-high	9	4.87652e-05	4.64932e-05	1.54977e-05	3.57379e-05
Genus	D_0__Bacteria;D_1__Firmicutes;D_2__Bacilli;D_3__Lactobacillales;D_4__Streptococcaceae;D_5__Lactococcus	PN180	ELS-low	9	4.4e-06	1.32e-05	4.4e-06	1.01464e-05
Genus	D_0__Bacteria;D_1__Firmicutes;D_2__Bacilli;D_3__Lactobacillales;D_4__Streptococcaceae;D_5__Lactococcus	PN42	ELS-low	7	1e-05	1.71601e-05	6.48592e-06	1.58705e-05
Genus	D_0__Bacteria;D_1__Firmicutes;D_2__Bacilli;D_3__Lactobacillales;D_4__Streptococcaceae;D_5__Lactococcus	PN180	ELS-high	11	1.12182e-05	1.9526e-05	5.88732e-06	1.31178e-05
Genus	D_0__Bacteria;D_1__Firmicutes;D_2__Bacilli;D_3__Lactobacillales;D_4__Streptococcaceae;D_5__Lactococcus	PN42	ELS-high	14	2.64805e-05	4.03561e-05	1.07856e-05	2.33009e-05
Genus	D_0__Bacteria;D_1__Firmicutes;D_2__Bacilli;D_3__Lactobacillales;D_4__Streptococcaceae;D_5__Streptococcus	PN180	CTL-low	10	0.00049668	0.00053893	0.000170424	0.000385527
Genus	D_0__Bacteria;D_1__Firmicutes;D_2__Bacilli;D_3__Lactobacillales;D_4__Streptococcaceae;D_5__Streptococcus	PN42	CTL-low	7	0.000485187	0.000685921	0.000259254	0.000634371
Genus	D_0__Bacteria;D_1__Firmicutes;D_2__Bacilli;D_3__Lactobacillales;D_4__Streptococcaceae;D_5__Streptococcus	PN180	CTL-high	11	0.000413083	0.00033601	0.000101311	0.000225735
Genus	D_0__Bacteria;D_1__Firmicutes;D_2__Bacilli;D_3__Lactobacillales;D_4__Streptococcaceae;D_5__Streptococcus	PN42	CTL-high	9	0.000523201	0.000428231	0.000142744	0.000329168
Genus	D_0__Bacteria;D_1__Firmicutes;D_2__Bacilli;D_3__Lactobacillales;D_4__Streptococcaceae;D_5__Streptococcus	PN180	ELS-low	9	0.000350777	0.00032698	0.000108993	0.000251339
Genus	D_0__Bacteria;D_1__Firmicutes;D_2__Bacilli;D_3__Lactobacillales;D_4__Streptococcaceae;D_5__Streptococcus	PN42	ELS-low	7	0.000581483	0.000565507	0.000213742	0.000523007
Genus	D_0__Bacteria;D_1__Firmicutes;D_2__Bacilli;D_3__Lactobacillales;D_4__Streptococcaceae;D_5__Streptococcus	PN180	ELS-high	11	0.000225723	0.000266877	8.04665e-05	0.00017929
Genus	D_0__Bacteria;D_1__Firmicutes;D_2__Bacilli;D_3__Lactobacillales;D_4__Streptococcaceae;D_5__Streptococcus	PN42	ELS-high	14	0.000217358	0.000153586	4.10476e-05	8.86779e-05
Genus	D_0__Bacteria;D_1__Firmicutes;D_2__Clostridia;D_3__Clostridiales;D_4__Christensenellaceae;D_5__Christensenella	PN180	CTL-low	10	8.7501e-05	9.53228e-05	3.01437e-05	6.81898e-05
Genus	D_0__Bacteria;D_1__Firmicutes;D_2__Clostridia;D_3__Clostridiales;D_4__Christensenellaceae;D_5__Christensenella	PN42	CTL-low	7	0.00011144	0.000152145	5.75054e-05	0.000140711
Genus	D_0__Bacteria;D_1__Firmicutes;D_2__Clostridia;D_3__Clostridiales;D_4__Christensenellaceae;D_5__Christensenella	PN180	CTL-high	11	0.000189373	0.000156143	4.70789e-05	0.000104898
Genus	D_0__Bacteria;D_1__Firmicutes;D_2__Clostridia;D_3__Clostridiales;D_4__Christensenellaceae;D_5__Christensenella	PN42	CTL-high	9	0.000111819	0.000142762	4.75872e-05	0.000109736
Genus	D_0__Bacteria;D_1__Firmicutes;D_2__Clostridia;D_3__Clostridiales;D_4__Christensenellaceae;D_5__Christensenella	PN180	ELS-low	9	0.000104026	9.16219e-05	3.05406e-05	7.04268e-05
Genus	D_0__Bacteria;D_1__Firmicutes;D_2__Clostridia;D_3__Clostridiales;D_4__Christensenellaceae;D_5__Christensenella	PN42	ELS-low	7	4.39656e-05	6.55557e-05	2.47777e-05	6.06289e-05
Genus	D_0__Bacteria;D_1__Firmicutes;D_2__Clostridia;D_3__Clostridiales;D_4__Christensenellaceae;D_5__Christensenella	PN180	ELS-high	11	5.88296e-05	4.81351e-05	1.45133e-05	3.23376e-05
Genus	D_0__Bacteria;D_1__Firmicutes;D_2__Clostridia;D_3__Clostridiales;D_4__Christensenellaceae;D_5__Christensenella	PN42	ELS-high	14	0.00012711	0.000131116	3.50423e-05	7.57042e-05
Genus	D_0__Bacteria;D_1__Firmicutes;D_2__Clostridia;D_3__Clostridiales;D_4__Christensenellaceae;D_5__uncultured	PN180	CTL-low	10	0.000580344	0.000615742	0.000194715	0.000440476
Genus	D_0__Bacteria;D_1__Firmicutes;D_2__Clostridia;D_3__Clostridiales;D_4__Christensenellaceae;D_5__uncultured	PN42	CTL-low	7	0.00151978	0.00134853	0.000509698	0.00124719
Genus	D_0__Bacteria;D_1__Firmicutes;D_2__Clostridia;D_3__Clostridiales;D_4__Christensenellaceae;D_5__uncultured	PN180	CTL-high	11	0.000558304	0.000417646	0.000125925	0.000280578
Genus	D_0__Bacteria;D_1__Firmicutes;D_2__Clostridia;D_3__Clostridiales;D_4__Christensenellaceae;D_5__uncultured	PN42	CTL-high	9	0.00179776	0.00107619	0.000358731	0.000827234
Genus	D_0__Bacteria;D_1__Firmicutes;D_2__Clostridia;D_3__Clostridiales;D_4__Christensenellaceae;D_5__uncultured	PN180	ELS-low	9	0.000149508	8.35882e-05	2.78627e-05	6.42516e-05
Genus	D_0__Bacteria;D_1__Firmicutes;D_2__Clostridia;D_3__Clostridiales;D_4__Christensenellaceae;D_5__uncultured	PN42	ELS-low	7	0.00242142	0.00189055	0.00071456	0.00174846
Genus	D_0__Bacteria;D_1__Firmicutes;D_2__Clostridia;D_3__Clostridiales;D_4__Christensenellaceae;D_5__uncultured	PN180	ELS-high	11	0.000399324	0.000243834	7.35186e-05	0.00016381
Genus	D_0__Bacteria;D_1__Firmicutes;D_2__Clostridia;D_3__Clostridiales;D_4__Christensenellaceae;D_5__uncultured	PN42	ELS-high	14	0.000993383	0.00075026	0.000200515	0.000433187
Genus	D_0__Bacteria;D_1__Firmicutes;D_2__Clostridia;D_3__Clostridiales;D_4__Clostridiaceae 1;D_5__Candidatus Arthromitus	PN180	CTL-low	10	1.112e-05	2.43415e-05	7.69747e-06	1.74129e-05
Genus	D_0__Bacteria;D_1__Firmicutes;D_2__Clostridia;D_3__Clostridiales;D_4__Clostridiaceae 1;D_5__Candidatus Arthromitus	PN42	CTL-low	7	0	0	0	0
Genus	D_0__Bacteria;D_1__Firmicutes;D_2__Clostridia;D_3__Clostridiales;D_4__Clostridiaceae 1;D_5__Candidatus Arthromitus	PN180	CTL-high	11	4.13098e-05	0.000100779	3.0386e-05	6.77042e-05
Genus	D_0__Bacteria;D_1__Firmicutes;D_2__Clostridia;D_3__Clostridiales;D_4__Clostridiaceae 1;D_5__Candidatus Arthromitus	PN42	CTL-high	9	0	0	0	0
Genus	D_0__Bacteria;D_1__Firmicutes;D_2__Clostridia;D_3__Clostridiales;D_4__Clostridiaceae 1;D_5__Candidatus Arthromitus	PN180	ELS-low	9	0	0	0	0
Genus	D_0__Bacteria;D_1__Firmicutes;D_2__Clostridia;D_3__Clostridiales;D_4__Clostridiaceae 1;D_5__Candidatus Arthromitus	PN42	ELS-low	7	0	0	0	0
Genus	D_0__Bacteria;D_1__Firmicutes;D_2__Clostridia;D_3__Clostridiales;D_4__Clostridiaceae 1;D_5__Candidatus Arthromitus	PN180	ELS-high	11	6.14545e-06	1.36764e-05	4.12358e-06	9.1879e-06
Genus	D_0__Bacteria;D_1__Firmicutes;D_2__Clostridia;D_3__Clostridiales;D_4__Clostridiaceae 1;D_5__Candidatus Arthromitus	PN42	ELS-high	14	2.44286e-06	9.14033e-06	2.44286e-06	5.27747e-06
Genus	D_0__Bacteria;D_1__Firmicutes;D_2__Clostridia;D_3__Clostridiales;D_4__Clostridiaceae 1;D_5__Clostridium sensu stricto 1	PN180	CTL-low	10	6.30482e-05	0.000125867	3.98027e-05	9.004e-05
Genus	D_0__Bacteria;D_1__Firmicutes;D_2__Clostridia;D_3__Clostridiales;D_4__Clostridiaceae 1;D_5__Clostridium sensu stricto 1	PN42	CTL-low	7	0.000197088	0.000286446	0.000108266	0.000264918
Genus	D_0__Bacteria;D_1__Firmicutes;D_2__Clostridia;D_3__Clostridiales;D_4__Clostridiaceae 1;D_5__Clostridium sensu stricto 1	PN180	CTL-high	11	0	0	0	0
Genus	D_0__Bacteria;D_1__Firmicutes;D_2__Clostridia;D_3__Clostridiales;D_4__Clostridiaceae 1;D_5__Clostridium sensu stricto 1	PN42	CTL-high	9	6.68648e-05	0.000110219	3.67397e-05	8.47219e-05
Genus	D_0__Bacteria;D_1__Firmicutes;D_2__Clostridia;D_3__Clostridiales;D_4__Clostridiaceae 1;D_5__Clostridium sensu stricto 1	PN180	ELS-low	9	0.000380792	0.000492161	0.000164054	0.000378309
Genus	D_0__Bacteria;D_1__Firmicutes;D_2__Clostridia;D_3__Clostridiales;D_4__Clostridiaceae 1;D_5__Clostridium sensu stricto 1	PN42	ELS-low	7	3.75191e-05	7.16459e-05	2.70796e-05	6.62614e-05
Genus	D_0__Bacteria;D_1__Firmicutes;D_2__Clostridia;D_3__Clostridiales;D_4__Clostridiaceae 1;D_5__Clostridium sensu stricto 1	PN180	ELS-high	11	5.17026e-05	0.00014653	4.41805e-05	9.84403e-05
Genus	D_0__Bacteria;D_1__Firmicutes;D_2__Clostridia;D_3__Clostridiales;D_4__Clostridiaceae 1;D_5__Clostridium sensu stricto 1	PN42	ELS-high	14	6.3183e-05	0.000123997	3.31397e-05	7.15939e-05
Genus	D_0__Bacteria;D_1__Firmicutes;D_2__Clostridia;D_3__Clostridiales;D_4__Defluviitaleaceae;D_5__Incertae Sedis	PN180	CTL-low	10	0.00238979	0.000963994	0.000304842	0.0006896
Genus	D_0__Bacteria;D_1__Firmicutes;D_2__Clostridia;D_3__Clostridiales;D_4__Defluviitaleaceae;D_5__Incertae Sedis	PN42	CTL-low	7	0.00172472	0.00148473	0.000561176	0.00137315
Genus	D_0__Bacteria;D_1__Firmicutes;D_2__Clostridia;D_3__Clostridiales;D_4__Defluviitaleaceae;D_5__Incertae Sedis	PN180	CTL-high	11	0.00171998	0.00103586	0.000312325	0.000695903
Genus	D_0__Bacteria;D_1__Firmicutes;D_2__Clostridia;D_3__Clostridiales;D_4__Defluviitaleaceae;D_5__Incertae Sedis	PN42	CTL-high	9	0.00227202	0.00136475	0.000454917	0.00104904
Genus	D_0__Bacteria;D_1__Firmicutes;D_2__Clostridia;D_3__Clostridiales;D_4__Defluviitaleaceae;D_5__Incertae Sedis	PN180	ELS-low	9	0.00199194	0.00103403	0.000344677	0.000794826
Genus	D_0__Bacteria;D_1__Firmicutes;D_2__Clostridia;D_3__Clostridiales;D_4__Defluviitaleaceae;D_5__Incertae Sedis	PN42	ELS-low	7	0.00155228	0.000697302	0.000263555	0.000644896
Genus	D_0__Bacteria;D_1__Firmicutes;D_2__Clostridia;D_3__Clostridiales;D_4__Defluviitaleaceae;D_5__Incertae Sedis	PN180	ELS-high	11	0.00253269	0.00163965	0.000494372	0.00110153
Genus	D_0__Bacteria;D_1__Firmicutes;D_2__Clostridia;D_3__Clostridiales;D_4__Defluviitaleaceae;D_5__Incertae Sedis	PN42	ELS-high	14	0.00212969	0.00141549	0.000378306	0.000817281
Genus	D_0__Bacteria;D_1__Firmicutes;D_2__Clostridia;D_3__Clostridiales;D_4__Defluviitaleaceae;D_5__uncultured	PN180	CTL-low	10	4.58958e-05	6.82797e-05	2.15919e-05	4.88443e-05
Genus	D_0__Bacteria;D_1__Firmicutes;D_2__Clostridia;D_3__Clostridiales;D_4__Defluviitaleaceae;D_5__uncultured	PN42	CTL-low	7	0.000373634	0.000545978	0.00020636	0.000504945
Genus	D_0__Bacteria;D_1__Firmicutes;D_2__Clostridia;D_3__Clostridiales;D_4__Defluviitaleaceae;D_5__uncultured	PN180	CTL-high	11	8.84572e-05	7.99181e-05	2.40962e-05	5.36897e-05
Genus	D_0__Bacteria;D_1__Firmicutes;D_2__Clostridia;D_3__Clostridiales;D_4__Defluviitaleaceae;D_5__uncultured	PN42	CTL-high	9	3.17908e-05	4.49266e-05	1.49755e-05	3.45337e-05
Genus	D_0__Bacteria;D_1__Firmicutes;D_2__Clostridia;D_3__Clostridiales;D_4__Defluviitaleaceae;D_5__uncultured	PN180	ELS-low	9	0.000390475	0.00083631	0.00027877	0.000642845
Genus	D_0__Bacteria;D_1__Firmicutes;D_2__Clostridia;D_3__Clostridiales;D_4__Defluviitaleaceae;D_5__uncultured	PN42	ELS-low	7	7.53353e-05	0.000100087	3.78293e-05	9.25649e-05
Genus	D_0__Bacteria;D_1__Firmicutes;D_2__Clostridia;D_3__Clostridiales;D_4__Defluviitaleaceae;D_5__uncultured	PN180	ELS-high	11	0.000209118	0.000306516	9.24181e-05	0.00020592
Genus	D_0__Bacteria;D_1__Firmicutes;D_2__Clostridia;D_3__Clostridiales;D_4__Defluviitaleaceae;D_5__uncultured	PN42	ELS-high	14	8.22438e-05	0.000102146	2.72998e-05	5.89775e-05
Genus	D_0__Bacteria;D_1__Firmicutes;D_2__Clostridia;D_3__Clostridiales;D_4__Family XIII;D_5__Incertae Sedis	PN180	CTL-low	10	4.69957e-05	5.58002e-05	1.76456e-05	3.99171e-05
Genus	D_0__Bacteria;D_1__Firmicutes;D_2__Clostridia;D_3__Clostridiales;D_4__Family XIII;D_5__Incertae Sedis	PN42	CTL-low	7	0.000522568	0.000343839	0.000129959	0.000317998
Genus	D_0__Bacteria;D_1__Firmicutes;D_2__Clostridia;D_3__Clostridiales;D_4__Family XIII;D_5__Incertae Sedis	PN180	CTL-high	11	0.000132542	0.000183951	5.54632e-05	0.00012358
Genus	D_0__Bacteria;D_1__Firmicutes;D_2__Clostridia;D_3__Clostridiales;D_4__Family XIII;D_5__Incertae Sedis	PN42	CTL-high	9	0.000125431	0.000175436	5.84786e-05	0.000134852
Genus	D_0__Bacteria;D_1__Firmicutes;D_2__Clostridia;D_3__Clostridiales;D_4__Family XIII;D_5__Incertae Sedis	PN180	ELS-low	9	0.00013297	0.000104297	3.47657e-05	8.01697e-05
Genus	D_0__Bacteria;D_1__Firmicutes;D_2__Clostridia;D_3__Clostridiales;D_4__Family XIII;D_5__Incertae Sedis	PN42	ELS-low	7	0.000188053	0.000118545	4.48059e-05	0.000109636
Genus	D_0__Bacteria;D_1__Firmicutes;D_2__Clostridia;D_3__Clostridiales;D_4__Family XIII;D_5__Incertae Sedis	PN180	ELS-high	11	5.24121e-05	4.70672e-05	1.41913e-05	3.16202e-05
Genus	D_0__Bacteria;D_1__Firmicutes;D_2__Clostridia;D_3__Clostridiales;D_4__Family XIII;D_5__Incertae Sedis	PN42	ELS-high	14	0.000153108	0.000128638	3.438e-05	7.42735e-05
Genus	D_0__Bacteria;D_1__Firmicutes;D_2__Clostridia;D_3__Clostridiales;D_4__Family XIII;D_5__uncultured	PN180	CTL-low	10	0.000143503	0.000154879	4.89771e-05	0.000110794
Genus	D_0__Bacteria;D_1__Firmicutes;D_2__Clostridia;D_3__Clostridiales;D_4__Family XIII;D_5__uncultured	PN42	CTL-low	7	0.000460597	0.000263434	9.95688e-05	0.000243636
Genus	D_0__Bacteria;D_1__Firmicutes;D_2__Clostridia;D_3__Clostridiales;D_4__Family XIII;D_5__uncultured	PN180	CTL-high	11	0.000181384	0.000181454	5.47103e-05	0.000121902
Genus	D_0__Bacteria;D_1__Firmicutes;D_2__Clostridia;D_3__Clostridiales;D_4__Family XIII;D_5__uncultured	PN42	CTL-high	9	0.000197687	0.000187529	6.25097e-05	0.000144148
Genus	D_0__Bacteria;D_1__Firmicutes;D_2__Clostridia;D_3__Clostridiales;D_4__Family XIII;D_5__uncultured	PN180	ELS-low	9	4.33128e-05	5.26066e-05	1.75355e-05	4.0437e-05
Genus	D_0__Bacteria;D_1__Firmicutes;D_2__Clostridia;D_3__Clostridiales;D_4__Family XIII;D_5__uncultured	PN42	ELS-low	7	0.00016433	0.000116659	4.4093e-05	0.000107892
Genus	D_0__Bacteria;D_1__Firmicutes;D_2__Clostridia;D_3__Clostridiales;D_4__Family XIII;D_5__uncultured	PN180	ELS-high	11	6.50655e-05	6.53626e-05	1.97076e-05	4.39112e-05
Genus	D_0__Bacteria;D_1__Firmicutes;D_2__Clostridia;D_3__Clostridiales;D_4__Family XIII;D_5__uncultured	PN42	ELS-high	14	0.000161676	0.000179311	4.79228e-05	0.000103531
Genus	D_0__Bacteria;D_1__Firmicutes;D_2__Clostridia;D_3__Clostridiales;D_4__Family XIII;Other	PN180	CTL-low	10	0.00025837	0.000124239	3.92878e-05	8.88751e-05
Genus	D_0__Bacteria;D_1__Firmicutes;D_2__Clostridia;D_3__Clostridiales;D_4__Family XIII;Other	PN42	CTL-low	7	0.000466927	0.000316689	0.000119697	0.000292888
Genus	D_0__Bacteria;D_1__Firmicutes;D_2__Clostridia;D_3__Clostridiales;D_4__Family XIII;Other	PN180	CTL-high	11	0.000435075	0.000251866	7.59403e-05	0.000169206
Genus	D_0__Bacteria;D_1__Firmicutes;D_2__Clostridia;D_3__Clostridiales;D_4__Family XIII;Other	PN42	CTL-high	9	0.000245851	0.000232897	7.76325e-05	0.000179021
Genus	D_0__Bacteria;D_1__Firmicutes;D_2__Clostridia;D_3__Clostridiales;D_4__Family XIII;Other	PN180	ELS-low	9	0.000289187	0.000289392	9.64641e-05	0.000222447
Genus	D_0__Bacteria;D_1__Firmicutes;D_2__Clostridia;D_3__Clostridiales;D_4__Family XIII;Other	PN42	ELS-low	7	0.000347953	0.000263122	9.94508e-05	0.000243347
Genus	D_0__Bacteria;D_1__Firmicutes;D_2__Clostridia;D_3__Clostridiales;D_4__Family XIII;Other	PN180	ELS-high	11	0.000336763	0.00033104	9.98124e-05	0.000222396
Genus	D_0__Bacteria;D_1__Firmicutes;D_2__Clostridia;D_3__Clostridiales;D_4__Family XIII;Other	PN42	ELS-high	14	0.000226675	0.000244618	6.5377e-05	0.000141238
Genus	D_0__Bacteria;D_1__Firmicutes;D_2__Clostridia;D_3__Clostridiales;D_4__Lachnospiraceae;D_5__Acetatifactor	PN180	CTL-low	10	0.000108769	0.000100903	3.19084e-05	7.21819e-05
Genus	D_0__Bacteria;D_1__Firmicutes;D_2__Clostridia;D_3__Clostridiales;D_4__Lachnospiraceae;D_5__Acetatifactor	PN42	CTL-low	7	6.21271e-05	9.40218e-05	3.55369e-05	8.69556e-05
Genus	D_0__Bacteria;D_1__Firmicutes;D_2__Clostridia;D_3__Clostridiales;D_4__Lachnospiraceae;D_5__Acetatifactor	PN180	CTL-high	11	0.000110891	0.00014324	4.31884e-05	9.62297e-05
Genus	D_0__Bacteria;D_1__Firmicutes;D_2__Clostridia;D_3__Clostridiales;D_4__Lachnospiraceae;D_5__Acetatifactor	PN42	CTL-high	9	0.000190734	0.000199505	6.65017e-05	0.000153353
Genus	D_0__Bacteria;D_1__Firmicutes;D_2__Clostridia;D_3__Clostridiales;D_4__Lachnospiraceae;D_5__Acetatifactor	PN180	ELS-low	9	0.000123017	0.000152708	5.09026e-05	0.000117382
Genus	D_0__Bacteria;D_1__Firmicutes;D_2__Clostridia;D_3__Clostridiales;D_4__Lachnospiraceae;D_5__Acetatifactor	PN42	ELS-low	7	0.000157186	0.000183242	6.9259e-05	0.000169471
Genus	D_0__Bacteria;D_1__Firmicutes;D_2__Clostridia;D_3__Clostridiales;D_4__Lachnospiraceae;D_5__Acetatifactor	PN180	ELS-high	11	7.58347e-05	9.50666e-05	2.86637e-05	6.38666e-05
Genus	D_0__Bacteria;D_1__Firmicutes;D_2__Clostridia;D_3__Clostridiales;D_4__Lachnospiraceae;D_5__Acetatifactor	PN42	ELS-high	14	0.000154527	0.000169364	4.52643e-05	9.77877e-05
Genus	D_0__Bacteria;D_1__Firmicutes;D_2__Clostridia;D_3__Clostridiales;D_4__Lachnospiraceae;D_5__Anaerostipes	PN180	CTL-low	10	6.53e-06	2.06497e-05	6.53e-06	1.47719e-05
Genus	D_0__Bacteria;D_1__Firmicutes;D_2__Clostridia;D_3__Clostridiales;D_4__Lachnospiraceae;D_5__Anaerostipes	PN42	CTL-low	7	0	0	0	0
Genus	D_0__Bacteria;D_1__Firmicutes;D_2__Clostridia;D_3__Clostridiales;D_4__Lachnospiraceae;D_5__Anaerostipes	PN180	CTL-high	11	3.55455e-06	1.17891e-05	3.55455e-06	7.92002e-06
Genus	D_0__Bacteria;D_1__Firmicutes;D_2__Clostridia;D_3__Clostridiales;D_4__Lachnospiraceae;D_5__Anaerostipes	PN42	CTL-high	9	1.20463e-05	3.6139e-05	1.20463e-05	2.77789e-05
Genus	D_0__Bacteria;D_1__Firmicutes;D_2__Clostridia;D_3__Clostridiales;D_4__Lachnospiraceae;D_5__Anaerostipes	PN180	ELS-low	9	0	0	0	0
Genus	D_0__Bacteria;D_1__Firmicutes;D_2__Clostridia;D_3__Clostridiales;D_4__Lachnospiraceae;D_5__Anaerostipes	PN42	ELS-low	7	9.15714e-06	2.42275e-05	9.15714e-06	2.24067e-05
Genus	D_0__Bacteria;D_1__Firmicutes;D_2__Clostridia;D_3__Clostridiales;D_4__Lachnospiraceae;D_5__Anaerostipes	PN180	ELS-high	11	4.51818e-06	1.49851e-05	4.51818e-06	1.00671e-05
Genus	D_0__Bacteria;D_1__Firmicutes;D_2__Clostridia;D_3__Clostridiales;D_4__Lachnospiraceae;D_5__Anaerostipes	PN42	ELS-high	14	0	0	0	0
Genus	D_0__Bacteria;D_1__Firmicutes;D_2__Clostridia;D_3__Clostridiales;D_4__Lachnospiraceae;D_5__Blautia	PN180	CTL-low	10	0.116474	0.0454372	0.0143685	0.0325038
Genus	D_0__Bacteria;D_1__Firmicutes;D_2__Clostridia;D_3__Clostridiales;D_4__Lachnospiraceae;D_5__Blautia	PN42	CTL-low	7	0.0571909	0.0461981	0.0174613	0.0427262
Genus	D_0__Bacteria;D_1__Firmicutes;D_2__Clostridia;D_3__Clostridiales;D_4__Lachnospiraceae;D_5__Blautia	PN180	CTL-high	11	0.122613	0.0392792	0.0118431	0.0263881
Genus	D_0__Bacteria;D_1__Firmicutes;D_2__Clostridia;D_3__Clostridiales;D_4__Lachnospiraceae;D_5__Blautia	PN42	CTL-high	9	0.075284	0.0450245	0.0150082	0.0346089
Genus	D_0__Bacteria;D_1__Firmicutes;D_2__Clostridia;D_3__Clostridiales;D_4__Lachnospiraceae;D_5__Blautia	PN180	ELS-low	9	0.0835374	0.0413821	0.013794	0.0318091
Genus	D_0__Bacteria;D_1__Firmicutes;D_2__Clostridia;D_3__Clostridiales;D_4__Lachnospiraceae;D_5__Blautia	PN42	ELS-low	7	0.0817898	0.034677	0.0131067	0.0320709
Genus	D_0__Bacteria;D_1__Firmicutes;D_2__Clostridia;D_3__Clostridiales;D_4__Lachnospiraceae;D_5__Blautia	PN180	ELS-high	11	0.121813	0.0567305	0.0171049	0.038112
Genus	D_0__Bacteria;D_1__Firmicutes;D_2__Clostridia;D_3__Clostridiales;D_4__Lachnospiraceae;D_5__Blautia	PN42	ELS-high	14	0.08631	0.0627355	0.0167668	0.0362224
Genus	D_0__Bacteria;D_1__Firmicutes;D_2__Clostridia;D_3__Clostridiales;D_4__Lachnospiraceae;D_5__Coprococcus	PN180	CTL-low	10	0.00199356	0.00139679	0.000441704	0.000999203
Genus	D_0__Bacteria;D_1__Firmicutes;D_2__Clostridia;D_3__Clostridiales;D_4__Lachnospiraceae;D_5__Coprococcus	PN42	CTL-low	7	0.00332319	0.00275437	0.00104105	0.00254737
Genus	D_0__Bacteria;D_1__Firmicutes;D_2__Clostridia;D_3__Clostridiales;D_4__Lachnospiraceae;D_5__Coprococcus	PN180	CTL-high	11	0.00193302	0.0012151	0.000366365	0.000816312
Genus	D_0__Bacteria;D_1__Firmicutes;D_2__Clostridia;D_3__Clostridiales;D_4__Lachnospiraceae;D_5__Coprococcus	PN42	CTL-high	9	0.00460798	0.00309999	0.00103333	0.00238287
Genus	D_0__Bacteria;D_1__Firmicutes;D_2__Clostridia;D_3__Clostridiales;D_4__Lachnospiraceae;D_5__Coprococcus	PN180	ELS-low	9	0.00109132	0.000702897	0.000234299	0.000540294
Genus	D_0__Bacteria;D_1__Firmicutes;D_2__Clostridia;D_3__Clostridiales;D_4__Lachnospiraceae;D_5__Coprococcus	PN42	ELS-low	7	0.00210136	0.00119773	0.000452699	0.00110772
Genus	D_0__Bacteria;D_1__Firmicutes;D_2__Clostridia;D_3__Clostridiales;D_4__Lachnospiraceae;D_5__Coprococcus	PN180	ELS-high	11	0.00185641	0.00143319	0.000432122	0.000962829
Genus	D_0__Bacteria;D_1__Firmicutes;D_2__Clostridia;D_3__Clostridiales;D_4__Lachnospiraceae;D_5__Coprococcus	PN42	ELS-high	14	0.0018406	0.00184588	0.000493333	0.00106578
Genus	D_0__Bacteria;D_1__Firmicutes;D_2__Clostridia;D_3__Clostridiales;D_4__Lachnospiraceae;D_5__Incertae Sedis	PN180	CTL-low	10	0.0104212	0.022877	0.00723435	0.0163652
Genus	D_0__Bacteria;D_1__Firmicutes;D_2__Clostridia;D_3__Clostridiales;D_4__Lachnospiraceae;D_5__Incertae Sedis	PN42	CTL-low	7	0.00592402	0.00568276	0.00214788	0.00525568
Genus	D_0__Bacteria;D_1__Firmicutes;D_2__Clostridia;D_3__Clostridiales;D_4__Lachnospiraceae;D_5__Incertae Sedis	PN180	CTL-high	11	0.00301219	0.00153056	0.000461481	0.00102824
Genus	D_0__Bacteria;D_1__Firmicutes;D_2__Clostridia;D_3__Clostridiales;D_4__Lachnospiraceae;D_5__Incertae Sedis	PN42	CTL-high	9	0.00693732	0.0018204	0.000606799	0.00139928
Genus	D_0__Bacteria;D_1__Firmicutes;D_2__Clostridia;D_3__Clostridiales;D_4__Lachnospiraceae;D_5__Incertae Sedis	PN180	ELS-low	9	0.00302104	0.00144113	0.000480377	0.00110775
Genus	D_0__Bacteria;D_1__Firmicutes;D_2__Clostridia;D_3__Clostridiales;D_4__Lachnospiraceae;D_5__Incertae Sedis	PN42	ELS-low	7	0.00640184	0.00348989	0.00131906	0.00322761
Genus	D_0__Bacteria;D_1__Firmicutes;D_2__Clostridia;D_3__Clostridiales;D_4__Lachnospiraceae;D_5__Incertae Sedis	PN180	ELS-high	11	0.0022656	0.00119908	0.000361535	0.00080555
Genus	D_0__Bacteria;D_1__Firmicutes;D_2__Clostridia;D_3__Clostridiales;D_4__Lachnospiraceae;D_5__Incertae Sedis	PN42	ELS-high	14	0.00560486	0.00353807	0.000945589	0.00204282
Genus	D_0__Bacteria;D_1__Firmicutes;D_2__Clostridia;D_3__Clostridiales;D_4__Lachnospiraceae;D_5__Lachnospira	PN180	CTL-low	10	0	0	0	0
Genus	D_0__Bacteria;D_1__Firmicutes;D_2__Clostridia;D_3__Clostridiales;D_4__Lachnospiraceae;D_5__Lachnospira	PN42	CTL-low	7	0	0	0	0
Genus	D_0__Bacteria;D_1__Firmicutes;D_2__Clostridia;D_3__Clostridiales;D_4__Lachnospiraceae;D_5__Lachnospira	PN180	CTL-high	11	3.80909e-06	1.26333e-05	3.80909e-06	8.48718e-06
Genus	D_0__Bacteria;D_1__Firmicutes;D_2__Clostridia;D_3__Clostridiales;D_4__Lachnospiraceae;D_5__Lachnospira	PN42	CTL-high	9	0	0	0	0
Genus	D_0__Bacteria;D_1__Firmicutes;D_2__Clostridia;D_3__Clostridiales;D_4__Lachnospiraceae;D_5__Lachnospira	PN180	ELS-low	9	0	0	0	0
Genus	D_0__Bacteria;D_1__Firmicutes;D_2__Clostridia;D_3__Clostridiales;D_4__Lachnospiraceae;D_5__Lachnospira	PN42	ELS-low	7	4.58571e-06	1.21327e-05	4.58571e-06	1.12208e-05
Genus	D_0__Bacteria;D_1__Firmicutes;D_2__Clostridia;D_3__Clostridiales;D_4__Lachnospiraceae;D_5__Lachnospira	PN180	ELS-high	11	0	0	0	0
Genus	D_0__Bacteria;D_1__Firmicutes;D_2__Clostridia;D_3__Clostridiales;D_4__Lachnospiraceae;D_5__Lachnospira	PN42	ELS-high	14	0	0	0	0
Genus	D_0__Bacteria;D_1__Firmicutes;D_2__Clostridia;D_3__Clostridiales;D_4__Lachnospiraceae;D_5__Marvinbryantia	PN180	CTL-low	10	4.51e-06	1.42619e-05	4.51e-06	1.02023e-05
Genus	D_0__Bacteria;D_1__Firmicutes;D_2__Clostridia;D_3__Clostridiales;D_4__Lachnospiraceae;D_5__Marvinbryantia	PN42	CTL-low	7	4.87407e-05	6.74622e-05	2.54983e-05	6.23922e-05
Genus	D_0__Bacteria;D_1__Firmicutes;D_2__Clostridia;D_3__Clostridiales;D_4__Lachnospiraceae;D_5__Marvinbryantia	PN180	CTL-high	11	8.50376e-05	0.000235805	7.10979e-05	0.000158416
Genus	D_0__Bacteria;D_1__Firmicutes;D_2__Clostridia;D_3__Clostridiales;D_4__Lachnospiraceae;D_5__Marvinbryantia	PN42	CTL-high	9	2.13488e-05	4.61008e-05	1.53669e-05	3.54362e-05
Genus	D_0__Bacteria;D_1__Firmicutes;D_2__Clostridia;D_3__Clostridiales;D_4__Lachnospiraceae;D_5__Marvinbryantia	PN180	ELS-low	9	0	0	0	0
Genus	D_0__Bacteria;D_1__Firmicutes;D_2__Clostridia;D_3__Clostridiales;D_4__Lachnospiraceae;D_5__Marvinbryantia	PN42	ELS-low	7	6.40616e-05	6.15062e-05	2.32472e-05	5.68838e-05
Genus	D_0__Bacteria;D_1__Firmicutes;D_2__Clostridia;D_3__Clostridiales;D_4__Lachnospiraceae;D_5__Marvinbryantia	PN180	ELS-high	11	1.19e-05	2.05826e-05	6.20588e-06	1.38276e-05
Genus	D_0__Bacteria;D_1__Firmicutes;D_2__Clostridia;D_3__Clostridiales;D_4__Lachnospiraceae;D_5__Marvinbryantia	PN42	ELS-high	14	1.26246e-05	3.73202e-05	9.97425e-06	2.15481e-05
Genus	D_0__Bacteria;D_1__Firmicutes;D_2__Clostridia;D_3__Clostridiales;D_4__Lachnospiraceae;D_5__Roseburia	PN180	CTL-low	10	0.00145202	0.00180479	0.000570724	0.00129107
Genus	D_0__Bacteria;D_1__Firmicutes;D_2__Clostridia;D_3__Clostridiales;D_4__Lachnospiraceae;D_5__Roseburia	PN42	CTL-low	7	0.00833019	0.0126408	0.00477777	0.0116908
Genus	D_0__Bacteria;D_1__Firmicutes;D_2__Clostridia;D_3__Clostridiales;D_4__Lachnospiraceae;D_5__Roseburia	PN180	CTL-high	11	0.00109909	0.000884434	0.000266667	0.000594171
Genus	D_0__Bacteria;D_1__Firmicutes;D_2__Clostridia;D_3__Clostridiales;D_4__Lachnospiraceae;D_5__Roseburia	PN42	CTL-high	9	0.00821488	0.0111591	0.00371971	0.00857767
Genus	D_0__Bacteria;D_1__Firmicutes;D_2__Clostridia;D_3__Clostridiales;D_4__Lachnospiraceae;D_5__Roseburia	PN180	ELS-low	9	0.000763295	0.000578846	0.000192949	0.000444941
Genus	D_0__Bacteria;D_1__Firmicutes;D_2__Clostridia;D_3__Clostridiales;D_4__Lachnospiraceae;D_5__Roseburia	PN42	ELS-low	7	0.00429661	0.0019784	0.000747765	0.00182971
Genus	D_0__Bacteria;D_1__Firmicutes;D_2__Clostridia;D_3__Clostridiales;D_4__Lachnospiraceae;D_5__Roseburia	PN180	ELS-high	11	0.00101164	0.000472618	0.0001425	0.000317509
Genus	D_0__Bacteria;D_1__Firmicutes;D_2__Clostridia;D_3__Clostridiales;D_4__Lachnospiraceae;D_5__Roseburia	PN42	ELS-high	14	0.00576049	0.00819537	0.00219031	0.00473187
Genus	D_0__Bacteria;D_1__Firmicutes;D_2__Clostridia;D_3__Clostridiales;D_4__Lachnospiraceae;D_5__uncultured	PN180	CTL-low	10	0.0302797	0.0153042	0.00483963	0.010948
Genus	D_0__Bacteria;D_1__Firmicutes;D_2__Clostridia;D_3__Clostridiales;D_4__Lachnospiraceae;D_5__uncultured	PN42	CTL-low	7	0.0307154	0.0201397	0.0076121	0.0186261
Genus	D_0__Bacteria;D_1__Firmicutes;D_2__Clostridia;D_3__Clostridiales;D_4__Lachnospiraceae;D_5__uncultured	PN180	CTL-high	11	0.0290446	0.0197892	0.00596667	0.0132946
Genus	D_0__Bacteria;D_1__Firmicutes;D_2__Clostridia;D_3__Clostridiales;D_4__Lachnospiraceae;D_5__uncultured	PN42	CTL-high	9	0.0470549	0.0134412	0.0044804	0.0103318
Genus	D_0__Bacteria;D_1__Firmicutes;D_2__Clostridia;D_3__Clostridiales;D_4__Lachnospiraceae;D_5__uncultured	PN180	ELS-low	9	0.0358941	0.0285285	0.0095095	0.0219289
Genus	D_0__Bacteria;D_1__Firmicutes;D_2__Clostridia;D_3__Clostridiales;D_4__Lachnospiraceae;D_5__uncultured	PN42	ELS-low	7	0.0391907	0.0129115	0.0048801	0.0119412
Genus	D_0__Bacteria;D_1__Firmicutes;D_2__Clostridia;D_3__Clostridiales;D_4__Lachnospiraceae;D_5__uncultured	PN180	ELS-high	11	0.0191666	0.0130891	0.00394652	0.0087934
Genus	D_0__Bacteria;D_1__Firmicutes;D_2__Clostridia;D_3__Clostridiales;D_4__Lachnospiraceae;D_5__uncultured	PN42	ELS-high	14	0.0424054	0.0244493	0.00653435	0.0141166
Genus	D_0__Bacteria;D_1__Firmicutes;D_2__Clostridia;D_3__Clostridiales;D_4__Lachnospiraceae;Other	PN180	CTL-low	10	0.00142929	0.00157085	0.000496746	0.00112372
Genus	D_0__Bacteria;D_1__Firmicutes;D_2__Clostridia;D_3__Clostridiales;D_4__Lachnospiraceae;Other	PN42	CTL-low	7	0.0128972	0.0166735	0.00630198	0.0154204
Genus	D_0__Bacteria;D_1__Firmicutes;D_2__Clostridia;D_3__Clostridiales;D_4__Lachnospiraceae;Other	PN180	CTL-high	11	0.00740074	0.0126191	0.0038048	0.00847761
Genus	D_0__Bacteria;D_1__Firmicutes;D_2__Clostridia;D_3__Clostridiales;D_4__Lachnospiraceae;Other	PN42	CTL-high	9	0.0015152	0.000955639	0.000318546	0.000734569
Genus	D_0__Bacteria;D_1__Firmicutes;D_2__Clostridia;D_3__Clostridiales;D_4__Lachnospiraceae;Other	PN180	ELS-low	9	0.00519398	0.00652334	0.00217445	0.00501428
Genus	D_0__Bacteria;D_1__Firmicutes;D_2__Clostridia;D_3__Clostridiales;D_4__Lachnospiraceae;Other	PN42	ELS-low	7	0.00167848	0.000664314	0.000251087	0.000614388
Genus	D_0__Bacteria;D_1__Firmicutes;D_2__Clostridia;D_3__Clostridiales;D_4__Lachnospiraceae;Other	PN180	ELS-high	11	0.00379149	0.00704581	0.00212439	0.00473344
Genus	D_0__Bacteria;D_1__Firmicutes;D_2__Clostridia;D_3__Clostridiales;D_4__Lachnospiraceae;Other	PN42	ELS-high	14	0.00160874	0.000855454	0.00022863	0.000493925
Genus	D_0__Bacteria;D_1__Firmicutes;D_2__Clostridia;D_3__Clostridiales;D_4__Peptococcaceae;D_5__Peptococcus	PN180	CTL-low	10	0.000267646	0.000304919	9.6424e-05	0.000218126
Genus	D_0__Bacteria;D_1__Firmicutes;D_2__Clostridia;D_3__Clostridiales;D_4__Peptococcaceae;D_5__Peptococcus	PN42	CTL-low	7	0.000453379	0.000402253	0.000152037	0.000372022
Genus	D_0__Bacteria;D_1__Firmicutes;D_2__Clostridia;D_3__Clostridiales;D_4__Peptococcaceae;D_5__Peptococcus	PN180	CTL-high	11	0.00024981	0.000163467	4.92871e-05	0.000109819
Genus	D_0__Bacteria;D_1__Firmicutes;D_2__Clostridia;D_3__Clostridiales;D_4__Peptococcaceae;D_5__Peptococcus	PN42	CTL-high	9	0.000761027	0.000660132	0.000220044	0.000507423
Genus	D_0__Bacteria;D_1__Firmicutes;D_2__Clostridia;D_3__Clostridiales;D_4__Peptococcaceae;D_5__Peptococcus	PN180	ELS-low	9	0.000128896	0.000204661	6.82205e-05	0.000157317
Genus	D_0__Bacteria;D_1__Firmicutes;D_2__Clostridia;D_3__Clostridiales;D_4__Peptococcaceae;D_5__Peptococcus	PN42	ELS-low	7	0.000488267	0.000658108	0.000248741	0.000608648
Genus	D_0__Bacteria;D_1__Firmicutes;D_2__Clostridia;D_3__Clostridiales;D_4__Peptococcaceae;D_5__Peptococcus	PN180	ELS-high	11	0.000323742	0.000424453	0.000127978	0.000285152
Genus	D_0__Bacteria;D_1__Firmicutes;D_2__Clostridia;D_3__Clostridiales;D_4__Peptococcaceae;D_5__Peptococcus	PN42	ELS-high	14	0.000447713	0.000525097	0.000140338	0.000303182
Genus	D_0__Bacteria;D_1__Firmicutes;D_2__Clostridia;D_3__Clostridiales;D_4__Peptococcaceae;D_5__uncultured	PN180	CTL-low	10	0.00151754	0.00087962	0.00027816	0.000629242
Genus	D_0__Bacteria;D_1__Firmicutes;D_2__Clostridia;D_3__Clostridiales;D_4__Peptococcaceae;D_5__uncultured	PN42	CTL-low	7	0.00299135	0.000458531	0.000173308	0.00042407
Genus	D_0__Bacteria;D_1__Firmicutes;D_2__Clostridia;D_3__Clostridiales;D_4__Peptococcaceae;D_5__uncultured	PN180	CTL-high	11	0.00200707	0.000623558	0.00018801	0.000418912
Genus	D_0__Bacteria;D_1__Firmicutes;D_2__Clostridia;D_3__Clostridiales;D_4__Peptococcaceae;D_5__uncultured	PN42	CTL-high	9	0.00361659	0.00195974	0.000653247	0.00150639
Genus	D_0__Bacteria;D_1__Firmicutes;D_2__Clostridia;D_3__Clostridiales;D_4__Peptococcaceae;D_5__uncultured	PN180	ELS-low	9	0.00124661	0.000960774	0.000320258	0.000738516
Genus	D_0__Bacteria;D_1__Firmicutes;D_2__Clostridia;D_3__Clostridiales;D_4__Peptococcaceae;D_5__uncultured	PN42	ELS-low	7	0.00335977	0.00185455	0.000700952	0.00171517
Genus	D_0__Bacteria;D_1__Firmicutes;D_2__Clostridia;D_3__Clostridiales;D_4__Peptococcaceae;D_5__uncultured	PN180	ELS-high	11	0.00157312	0.000987136	0.000297633	0.000663167
Genus	D_0__Bacteria;D_1__Firmicutes;D_2__Clostridia;D_3__Clostridiales;D_4__Peptococcaceae;D_5__uncultured	PN42	ELS-high	14	0.00245127	0.00150483	0.000402183	0.000868863
Genus	D_0__Bacteria;D_1__Firmicutes;D_2__Clostridia;D_3__Clostridiales;D_4__Peptostreptococcaceae;D_5__uncultured	PN180	CTL-low	10	0.00226583	0.00195345	0.000617737	0.00139742
Genus	D_0__Bacteria;D_1__Firmicutes;D_2__Clostridia;D_3__Clostridiales;D_4__Peptostreptococcaceae;D_5__uncultured	PN42	CTL-low	7	0.00482925	0.00363529	0.00137401	0.00336208
Genus	D_0__Bacteria;D_1__Firmicutes;D_2__Clostridia;D_3__Clostridiales;D_4__Peptostreptococcaceae;D_5__uncultured	PN180	CTL-high	11	0.00072415	0.000917696	0.000276696	0.000616517
Genus	D_0__Bacteria;D_1__Firmicutes;D_2__Clostridia;D_3__Clostridiales;D_4__Peptostreptococcaceae;D_5__uncultured	PN42	CTL-high	9	0.00036407	0.000405459	0.000135153	0.000311664
Genus	D_0__Bacteria;D_1__Firmicutes;D_2__Clostridia;D_3__Clostridiales;D_4__Peptostreptococcaceae;D_5__uncultured	PN180	ELS-low	9	0.00199258	0.00160528	0.000535094	0.00123393
Genus	D_0__Bacteria;D_1__Firmicutes;D_2__Clostridia;D_3__Clostridiales;D_4__Peptostreptococcaceae;D_5__uncultured	PN42	ELS-low	7	0.00349251	0.00219028	0.000827847	0.00202567
Genus	D_0__Bacteria;D_1__Firmicutes;D_2__Clostridia;D_3__Clostridiales;D_4__Peptostreptococcaceae;D_5__uncultured	PN180	ELS-high	11	0.00113931	0.00147993	0.000446217	0.000994233
Genus	D_0__Bacteria;D_1__Firmicutes;D_2__Clostridia;D_3__Clostridiales;D_4__Peptostreptococcaceae;D_5__uncultured	PN42	ELS-high	14	0.00388468	0.00473364	0.00126512	0.00273312
Genus	D_0__Bacteria;D_1__Firmicutes;D_2__Clostridia;D_3__Clostridiales;D_4__Ruminococcaceae;D_5__Acetanaerobacterium	PN180	CTL-low	10	3.60193e-05	4.43195e-05	1.40151e-05	3.17043e-05
Genus	D_0__Bacteria;D_1__Firmicutes;D_2__Clostridia;D_3__Clostridiales;D_4__Ruminococcaceae;D_5__Acetanaerobacterium	PN42	CTL-low	7	1.33571e-05	3.53397e-05	1.33571e-05	3.26838e-05
Genus	D_0__Bacteria;D_1__Firmicutes;D_2__Clostridia;D_3__Clostridiales;D_4__Ruminococcaceae;D_5__Acetanaerobacterium	PN180	CTL-high	11	1.83822e-05	3.80903e-05	1.14847e-05	2.55894e-05
Genus	D_0__Bacteria;D_1__Firmicutes;D_2__Clostridia;D_3__Clostridiales;D_4__Ruminococcaceae;D_5__Acetanaerobacterium	PN42	CTL-high	9	2.16019e-05	3.75497e-05	1.25166e-05	2.88633e-05
Genus	D_0__Bacteria;D_1__Firmicutes;D_2__Clostridia;D_3__Clostridiales;D_4__Ruminococcaceae;D_5__Acetanaerobacterium	PN180	ELS-low	9	1.45889e-05	3.18684e-05	1.06228e-05	2.44962e-05
Genus	D_0__Bacteria;D_1__Firmicutes;D_2__Clostridia;D_3__Clostridiales;D_4__Ruminococcaceae;D_5__Acetanaerobacterium	PN42	ELS-low	7	0	0	0	0
Genus	D_0__Bacteria;D_1__Firmicutes;D_2__Clostridia;D_3__Clostridiales;D_4__Ruminococcaceae;D_5__Acetanaerobacterium	PN180	ELS-high	11	1.98091e-05	2.5973e-05	7.83114e-06	1.74489e-05
Genus	D_0__Bacteria;D_1__Firmicutes;D_2__Clostridia;D_3__Clostridiales;D_4__Ruminococcaceae;D_5__Acetanaerobacterium	PN42	ELS-high	14	5.37789e-05	7.61713e-05	2.03576e-05	4.398e-05
Genus	D_0__Bacteria;D_1__Firmicutes;D_2__Clostridia;D_3__Clostridiales;D_4__Ruminococcaceae;D_5__Anaerotruncus	PN180	CTL-low	10	0.00466643	0.00310306	0.000981274	0.0022198
Genus	D_0__Bacteria;D_1__Firmicutes;D_2__Clostridia;D_3__Clostridiales;D_4__Ruminococcaceae;D_5__Anaerotruncus	PN42	CTL-low	7	0.0112719	0.0078357	0.00296162	0.00724681
Genus	D_0__Bacteria;D_1__Firmicutes;D_2__Clostridia;D_3__Clostridiales;D_4__Ruminococcaceae;D_5__Anaerotruncus	PN180	CTL-high	11	0.00380127	0.00222916	0.000672117	0.00149757
Genus	D_0__Bacteria;D_1__Firmicutes;D_2__Clostridia;D_3__Clostridiales;D_4__Ruminococcaceae;D_5__Anaerotruncus	PN42	CTL-high	9	0.00993014	0.00501072	0.00167024	0.00385158
Genus	D_0__Bacteria;D_1__Firmicutes;D_2__Clostridia;D_3__Clostridiales;D_4__Ruminococcaceae;D_5__Anaerotruncus	PN180	ELS-low	9	0.00206485	0.000844325	0.000281442	0.000649006
Genus	D_0__Bacteria;D_1__Firmicutes;D_2__Clostridia;D_3__Clostridiales;D_4__Ruminococcaceae;D_5__Anaerotruncus	PN42	ELS-low	7	0.00869855	0.00623649	0.00235717	0.00576779
Genus	D_0__Bacteria;D_1__Firmicutes;D_2__Clostridia;D_3__Clostridiales;D_4__Ruminococcaceae;D_5__Anaerotruncus	PN180	ELS-high	11	0.00425902	0.0041329	0.00124612	0.00277652
Genus	D_0__Bacteria;D_1__Firmicutes;D_2__Clostridia;D_3__Clostridiales;D_4__Ruminococcaceae;D_5__Anaerotruncus	PN42	ELS-high	14	0.010015	0.00739285	0.00197582	0.0042685
Genus	D_0__Bacteria;D_1__Firmicutes;D_2__Clostridia;D_3__Clostridiales;D_4__Ruminococcaceae;D_5__Faecalibacterium	PN180	CTL-low	10	9.06e-06	1.91457e-05	6.05441e-06	1.3696e-05
Genus	D_0__Bacteria;D_1__Firmicutes;D_2__Clostridia;D_3__Clostridiales;D_4__Ruminococcaceae;D_5__Faecalibacterium	PN42	CTL-low	7	0	0	0	0
Genus	D_0__Bacteria;D_1__Firmicutes;D_2__Clostridia;D_3__Clostridiales;D_4__Ruminococcaceae;D_5__Faecalibacterium	PN180	CTL-high	11	1.10364e-05	2.6639e-05	8.03197e-06	1.78964e-05
Genus	D_0__Bacteria;D_1__Firmicutes;D_2__Clostridia;D_3__Clostridiales;D_4__Ruminococcaceae;D_5__Faecalibacterium	PN42	CTL-high	9	3.97778e-06	1.19333e-05	3.97778e-06	9.17277e-06
Genus	D_0__Bacteria;D_1__Firmicutes;D_2__Clostridia;D_3__Clostridiales;D_4__Ruminococcaceae;D_5__Faecalibacterium	PN180	ELS-low	9	9e-06	2.7e-05	9e-06	2.0754e-05
Genus	D_0__Bacteria;D_1__Firmicutes;D_2__Clostridia;D_3__Clostridiales;D_4__Ruminococcaceae;D_5__Faecalibacterium	PN42	ELS-low	7	2.36981e-05	4.82011e-05	1.82183e-05	4.45786e-05
Genus	D_0__Bacteria;D_1__Firmicutes;D_2__Clostridia;D_3__Clostridiales;D_4__Ruminococcaceae;D_5__Faecalibacterium	PN180	ELS-high	11	9.70909e-06	1.669e-05	5.03223e-06	1.12125e-05
Genus	D_0__Bacteria;D_1__Firmicutes;D_2__Clostridia;D_3__Clostridiales;D_4__Ruminococcaceae;D_5__Faecalibacterium	PN42	ELS-high	14	5.01429e-06	1.87617e-05	5.01429e-06	1.08327e-05
Genus	D_0__Bacteria;D_1__Firmicutes;D_2__Clostridia;D_3__Clostridiales;D_4__Ruminococcaceae;D_5__Incertae Sedis	PN180	CTL-low	10	0.0262709	0.0107466	0.00339836	0.00768762
Genus	D_0__Bacteria;D_1__Firmicutes;D_2__Clostridia;D_3__Clostridiales;D_4__Ruminococcaceae;D_5__Incertae Sedis	PN42	CTL-low	7	0.0402089	0.0269708	0.010194	0.0249438
Genus	D_0__Bacteria;D_1__Firmicutes;D_2__Clostridia;D_3__Clostridiales;D_4__Ruminococcaceae;D_5__Incertae Sedis	PN180	CTL-high	11	0.034314	0.0112157	0.00338166	0.00753482
Genus	D_0__Bacteria;D_1__Firmicutes;D_2__Clostridia;D_3__Clostridiales;D_4__Ruminococcaceae;D_5__Incertae Sedis	PN42	CTL-high	9	0.0289488	0.0165539	0.00551795	0.0127244
Genus	D_0__Bacteria;D_1__Firmicutes;D_2__Clostridia;D_3__Clostridiales;D_4__Ruminococcaceae;D_5__Incertae Sedis	PN180	ELS-low	9	0.0216589	0.0100902	0.0033634	0.00775601
Genus	D_0__Bacteria;D_1__Firmicutes;D_2__Clostridia;D_3__Clostridiales;D_4__Ruminococcaceae;D_5__Incertae Sedis	PN42	ELS-low	7	0.0288132	0.00745494	0.0028177	0.00689467
Genus	D_0__Bacteria;D_1__Firmicutes;D_2__Clostridia;D_3__Clostridiales;D_4__Ruminococcaceae;D_5__Incertae Sedis	PN180	ELS-high	11	0.0241343	0.021704	0.00654401	0.014581
Genus	D_0__Bacteria;D_1__Firmicutes;D_2__Clostridia;D_3__Clostridiales;D_4__Ruminococcaceae;D_5__Incertae Sedis	PN42	ELS-high	14	0.0227718	0.0135905	0.00363223	0.00784695
Genus	D_0__Bacteria;D_1__Firmicutes;D_2__Clostridia;D_3__Clostridiales;D_4__Ruminococcaceae;D_5__Intestinimonas	PN180	CTL-low	10	0.00080231	0.00159953	0.000505815	0.00114423
Genus	D_0__Bacteria;D_1__Firmicutes;D_2__Clostridia;D_3__Clostridiales;D_4__Ruminococcaceae;D_5__Intestinimonas	PN42	CTL-low	7	0.00128625	0.00147433	0.000557244	0.00136353
Genus	D_0__Bacteria;D_1__Firmicutes;D_2__Clostridia;D_3__Clostridiales;D_4__Ruminococcaceae;D_5__Intestinimonas	PN180	CTL-high	11	0.000469097	0.000418494	0.000126181	0.000281148
Genus	D_0__Bacteria;D_1__Firmicutes;D_2__Clostridia;D_3__Clostridiales;D_4__Ruminococcaceae;D_5__Intestinimonas	PN42	CTL-high	9	0.00136139	0.0018868	0.000628933	0.00145032
Genus	D_0__Bacteria;D_1__Firmicutes;D_2__Clostridia;D_3__Clostridiales;D_4__Ruminococcaceae;D_5__Intestinimonas	PN180	ELS-low	9	0.000264343	0.000490116	0.000163372	0.000376736
Genus	D_0__Bacteria;D_1__Firmicutes;D_2__Clostridia;D_3__Clostridiales;D_4__Ruminococcaceae;D_5__Intestinimonas	PN42	ELS-low	7	0.00271164	0.00116921	0.000441918	0.00108134
Genus	D_0__Bacteria;D_1__Firmicutes;D_2__Clostridia;D_3__Clostridiales;D_4__Ruminococcaceae;D_5__Intestinimonas	PN180	ELS-high	11	0.00051557	0.00064254	0.000193733	0.000431664
Genus	D_0__Bacteria;D_1__Firmicutes;D_2__Clostridia;D_3__Clostridiales;D_4__Ruminococcaceae;D_5__Intestinimonas	PN42	ELS-high	14	0.00224207	0.00243244	0.000650097	0.00140445
Genus	D_0__Bacteria;D_1__Firmicutes;D_2__Clostridia;D_3__Clostridiales;D_4__Ruminococcaceae;D_5__Oscillibacter	PN180	CTL-low	10	0.000431211	0.000409037	0.000129349	0.000292607
Genus	D_0__Bacteria;D_1__Firmicutes;D_2__Clostridia;D_3__Clostridiales;D_4__Ruminococcaceae;D_5__Oscillibacter	PN42	CTL-low	7	0.000364052	0.00047659	0.000180134	0.000440772
Genus	D_0__Bacteria;D_1__Firmicutes;D_2__Clostridia;D_3__Clostridiales;D_4__Ruminococcaceae;D_5__Oscillibacter	PN180	CTL-high	11	0.000490374	0.000364656	0.000109948	0.000244979
Genus	D_0__Bacteria;D_1__Firmicutes;D_2__Clostridia;D_3__Clostridiales;D_4__Ruminococcaceae;D_5__Oscillibacter	PN42	CTL-high	9	0.000366452	0.000283224	9.44079e-05	0.000217705
Genus	D_0__Bacteria;D_1__Firmicutes;D_2__Clostridia;D_3__Clostridiales;D_4__Ruminococcaceae;D_5__Oscillibacter	PN180	ELS-low	9	0.000164406	0.000142398	4.74658e-05	0.000109456
Genus	D_0__Bacteria;D_1__Firmicutes;D_2__Clostridia;D_3__Clostridiales;D_4__Ruminococcaceae;D_5__Oscillibacter	PN42	ELS-low	7	0.000379734	0.000336752	0.00012728	0.000311444
Genus	D_0__Bacteria;D_1__Firmicutes;D_2__Clostridia;D_3__Clostridiales;D_4__Ruminococcaceae;D_5__Oscillibacter	PN180	ELS-high	11	0.000260036	0.000330707	9.9712e-05	0.000222172
Genus	D_0__Bacteria;D_1__Firmicutes;D_2__Clostridia;D_3__Clostridiales;D_4__Ruminococcaceae;D_5__Oscillibacter	PN42	ELS-high	14	0.00040985	0.00049364	0.000131931	0.000285019
Genus	D_0__Bacteria;D_1__Firmicutes;D_2__Clostridia;D_3__Clostridiales;D_4__Ruminococcaceae;D_5__Ruminococcus	PN180	CTL-low	10	0	0	0	0
Genus	D_0__Bacteria;D_1__Firmicutes;D_2__Clostridia;D_3__Clostridiales;D_4__Ruminococcaceae;D_5__Ruminococcus	PN42	CTL-low	7	0	0	0	0
Genus	D_0__Bacteria;D_1__Firmicutes;D_2__Clostridia;D_3__Clostridiales;D_4__Ruminococcaceae;D_5__Ruminococcus	PN180	CTL-high	11	9.74545e-06	2.23047e-05	6.72511e-06	1.49845e-05
Genus	D_0__Bacteria;D_1__Firmicutes;D_2__Clostridia;D_3__Clostridiales;D_4__Ruminococcaceae;D_5__Ruminococcus	PN42	CTL-high	9	0	0	0	0
Genus	D_0__Bacteria;D_1__Firmicutes;D_2__Clostridia;D_3__Clostridiales;D_4__Ruminococcaceae;D_5__Ruminococcus	PN180	ELS-low	9	0	0	0	0
Genus	D_0__Bacteria;D_1__Firmicutes;D_2__Clostridia;D_3__Clostridiales;D_4__Ruminococcaceae;D_5__Ruminococcus	PN42	ELS-low	7	4.58571e-06	1.21327e-05	4.58571e-06	1.12208e-05
Genus	D_0__Bacteria;D_1__Firmicutes;D_2__Clostridia;D_3__Clostridiales;D_4__Ruminococcaceae;D_5__Ruminococcus	PN180	ELS-high	11	0	0	0	0
Genus	D_0__Bacteria;D_1__Firmicutes;D_2__Clostridia;D_3__Clostridiales;D_4__Ruminococcaceae;D_5__Ruminococcus	PN42	ELS-high	14	0	0	0	0
Genus	D_0__Bacteria;D_1__Firmicutes;D_2__Clostridia;D_3__Clostridiales;D_4__Ruminococcaceae;D_5__Subdoligranulum	PN180	CTL-low	10	0	0	0	0
Genus	D_0__Bacteria;D_1__Firmicutes;D_2__Clostridia;D_3__Clostridiales;D_4__Ruminococcaceae;D_5__Subdoligranulum	PN42	CTL-low	7	0	0	0	0
Genus	D_0__Bacteria;D_1__Firmicutes;D_2__Clostridia;D_3__Clostridiales;D_4__Ruminococcaceae;D_5__Subdoligranulum	PN180	CTL-high	11	5.08182e-06	1.68545e-05	5.08182e-06	1.1323e-05
Genus	D_0__Bacteria;D_1__Firmicutes;D_2__Clostridia;D_3__Clostridiales;D_4__Ruminococcaceae;D_5__Subdoligranulum	PN42	CTL-high	9	0	0	0	0
Genus	D_0__Bacteria;D_1__Firmicutes;D_2__Clostridia;D_3__Clostridiales;D_4__Ruminococcaceae;D_5__Subdoligranulum	PN180	ELS-low	9	0	0	0	0
Genus	D_0__Bacteria;D_1__Firmicutes;D_2__Clostridia;D_3__Clostridiales;D_4__Ruminococcaceae;D_5__Subdoligranulum	PN42	ELS-low	7	1.45286e-05	2.59648e-05	9.81376e-06	2.40134e-05
Genus	D_0__Bacteria;D_1__Firmicutes;D_2__Clostridia;D_3__Clostridiales;D_4__Ruminococcaceae;D_5__Subdoligranulum	PN180	ELS-high	11	3.56364e-06	1.18192e-05	3.56364e-06	7.94028e-06
Genus	D_0__Bacteria;D_1__Firmicutes;D_2__Clostridia;D_3__Clostridiales;D_4__Ruminococcaceae;D_5__Subdoligranulum	PN42	ELS-high	14	2.50714e-06	9.38087e-06	2.50714e-06	5.41635e-06
Genus	D_0__Bacteria;D_1__Firmicutes;D_2__Clostridia;D_3__Clostridiales;D_4__Ruminococcaceae;D_5__uncultured	PN180	CTL-low	10	0.0523971	0.0156345	0.00494406	0.0111843
Genus	D_0__Bacteria;D_1__Firmicutes;D_2__Clostridia;D_3__Clostridiales;D_4__Ruminococcaceae;D_5__uncultured	PN42	CTL-low	7	0.0511097	0.0340066	0.0128533	0.0314509
Genus	D_0__Bacteria;D_1__Firmicutes;D_2__Clostridia;D_3__Clostridiales;D_4__Ruminococcaceae;D_5__uncultured	PN180	CTL-high	11	0.0343458	0.0186681	0.00562864	0.0125414
Genus	D_0__Bacteria;D_1__Firmicutes;D_2__Clostridia;D_3__Clostridiales;D_4__Ruminococcaceae;D_5__uncultured	PN42	CTL-high	9	0.0395231	0.0142848	0.0047616	0.0109803
Genus	D_0__Bacteria;D_1__Firmicutes;D_2__Clostridia;D_3__Clostridiales;D_4__Ruminococcaceae;D_5__uncultured	PN180	ELS-low	9	0.0518793	0.026458	0.00881933	0.0203374
Genus	D_0__Bacteria;D_1__Firmicutes;D_2__Clostridia;D_3__Clostridiales;D_4__Ruminococcaceae;D_5__uncultured	PN42	ELS-low	7	0.030104	0.0158893	0.00600557	0.0146951
Genus	D_0__Bacteria;D_1__Firmicutes;D_2__Clostridia;D_3__Clostridiales;D_4__Ruminococcaceae;D_5__uncultured	PN180	ELS-high	11	0.0385237	0.0181631	0.00547637	0.0122021
Genus	D_0__Bacteria;D_1__Firmicutes;D_2__Clostridia;D_3__Clostridiales;D_4__Ruminococcaceae;D_5__uncultured	PN42	ELS-high	14	0.0414948	0.0264174	0.00706035	0.015253
Genus	D_0__Bacteria;D_1__Firmicutes;D_2__Clostridia;D_3__Clostridiales;D_4__Ruminococcaceae;Other	PN180	CTL-low	10	0.00272789	0.00289635	0.000915906	0.00207192
Genus	D_0__Bacteria;D_1__Firmicutes;D_2__Clostridia;D_3__Clostridiales;D_4__Ruminococcaceae;Other	PN42	CTL-low	7	0.00352697	0.00320203	0.00121025	0.00296138
Genus	D_0__Bacteria;D_1__Firmicutes;D_2__Clostridia;D_3__Clostridiales;D_4__Ruminococcaceae;Other	PN180	CTL-high	11	0.0024818	0.0017386	0.000524209	0.00116801
Genus	D_0__Bacteria;D_1__Firmicutes;D_2__Clostridia;D_3__Clostridiales;D_4__Ruminococcaceae;Other	PN42	CTL-high	9	0.00321854	0.00255076	0.000850252	0.00196068
Genus	D_0__Bacteria;D_1__Firmicutes;D_2__Clostridia;D_3__Clostridiales;D_4__Ruminococcaceae;Other	PN180	ELS-low	9	0.00211928	0.00149819	0.000499396	0.00115161
Genus	D_0__Bacteria;D_1__Firmicutes;D_2__Clostridia;D_3__Clostridiales;D_4__Ruminococcaceae;Other	PN42	ELS-low	7	0.00351986	0.00205294	0.000775937	0.00189865
Genus	D_0__Bacteria;D_1__Firmicutes;D_2__Clostridia;D_3__Clostridiales;D_4__Ruminococcaceae;Other	PN180	ELS-high	11	0.00344939	0.00409572	0.00123491	0.00275154
Genus	D_0__Bacteria;D_1__Firmicutes;D_2__Clostridia;D_3__Clostridiales;D_4__Ruminococcaceae;Other	PN42	ELS-high	14	0.00274464	0.00254783	0.000680937	0.00147108
Genus	D_0__Bacteria;D_1__Firmicutes;D_2__Clostridia;D_3__Clostridiales;D_4__vadinBB60;Ambiguous_taxa	PN180	CTL-low	10	0.00135467	0.00153993	0.00048697	0.0011016
Genus	D_0__Bacteria;D_1__Firmicutes;D_2__Clostridia;D_3__Clostridiales;D_4__vadinBB60;Ambiguous_taxa	PN42	CTL-low	7	0.000200846	0.000177342	6.70289e-05	0.000164014
Genus	D_0__Bacteria;D_1__Firmicutes;D_2__Clostridia;D_3__Clostridiales;D_4__vadinBB60;Ambiguous_taxa	PN180	CTL-high	11	9.37305e-05	0.000189232	5.70555e-05	0.000127128
Genus	D_0__Bacteria;D_1__Firmicutes;D_2__Clostridia;D_3__Clostridiales;D_4__vadinBB60;Ambiguous_taxa	PN42	CTL-high	9	0.000120509	7.59661e-05	2.5322e-05	5.83927e-05
Genus	D_0__Bacteria;D_1__Firmicutes;D_2__Clostridia;D_3__Clostridiales;D_4__vadinBB60;Ambiguous_taxa	PN180	ELS-low	9	0.000385772	0.000631895	0.000210632	0.000485718
Genus	D_0__Bacteria;D_1__Firmicutes;D_2__Clostridia;D_3__Clostridiales;D_4__vadinBB60;Ambiguous_taxa	PN42	ELS-low	7	0.00028408	0.00035932	0.00013581	0.000332315
Genus	D_0__Bacteria;D_1__Firmicutes;D_2__Clostridia;D_3__Clostridiales;D_4__vadinBB60;Ambiguous_taxa	PN180	ELS-high	11	0.000221303	0.000414376	0.000124939	0.000278382
Genus	D_0__Bacteria;D_1__Firmicutes;D_2__Clostridia;D_3__Clostridiales;D_4__vadinBB60;Ambiguous_taxa	PN42	ELS-high	14	9.05034e-05	0.000140866	3.76481e-05	8.13337e-05
Genus	D_0__Bacteria;D_1__Firmicutes;D_2__Clostridia;D_3__Clostridiales;D_4__vadinBB60;D_5__uncultured bacterium	PN180	CTL-low	10	0.0124448	0.0115988	0.00366785	0.00829726
Genus	D_0__Bacteria;D_1__Firmicutes;D_2__Clostridia;D_3__Clostridiales;D_4__vadinBB60;D_5__uncultured bacterium	PN42	CTL-low	7	0.000684299	0.000701365	0.000265091	0.000648654
Genus	D_0__Bacteria;D_1__Firmicutes;D_2__Clostridia;D_3__Clostridiales;D_4__vadinBB60;D_5__uncultured bacterium	PN180	CTL-high	11	0.0136094	0.0161759	0.00487722	0.0108671
Genus	D_0__Bacteria;D_1__Firmicutes;D_2__Clostridia;D_3__Clostridiales;D_4__vadinBB60;D_5__uncultured bacterium	PN42	CTL-high	9	0.00173017	0.00198697	0.000662323	0.00152732
Genus	D_0__Bacteria;D_1__Firmicutes;D_2__Clostridia;D_3__Clostridiales;D_4__vadinBB60;D_5__uncultured bacterium	PN180	ELS-low	9	0.0125416	0.00826117	0.00275372	0.0063501
Genus	D_0__Bacteria;D_1__Firmicutes;D_2__Clostridia;D_3__Clostridiales;D_4__vadinBB60;D_5__uncultured bacterium	PN42	ELS-low	7	0.000593525	0.000726069	0.000274428	0.000671502
Genus	D_0__Bacteria;D_1__Firmicutes;D_2__Clostridia;D_3__Clostridiales;D_4__vadinBB60;D_5__uncultured bacterium	PN180	ELS-high	11	0.0133148	0.00983406	0.00296508	0.00660661
Genus	D_0__Bacteria;D_1__Firmicutes;D_2__Clostridia;D_3__Clostridiales;D_4__vadinBB60;D_5__uncultured bacterium	PN42	ELS-high	14	0.00154583	0.00116564	0.000311531	0.000673021
Genus	D_0__Bacteria;D_1__Firmicutes;D_2__Clostridia;D_3__Clostridiales;D_4__vadinBB60;Other	PN180	CTL-low	10	0.00318211	0.004043	0.00127851	0.00289218
Genus	D_0__Bacteria;D_1__Firmicutes;D_2__Clostridia;D_3__Clostridiales;D_4__vadinBB60;Other	PN42	CTL-low	7	0.00720816	0.00791346	0.00299101	0.00731873
Genus	D_0__Bacteria;D_1__Firmicutes;D_2__Clostridia;D_3__Clostridiales;D_4__vadinBB60;Other	PN180	CTL-high	11	0.0015861	0.00127669	0.000384936	0.000857692
Genus	D_0__Bacteria;D_1__Firmicutes;D_2__Clostridia;D_3__Clostridiales;D_4__vadinBB60;Other	PN42	CTL-high	9	0.00896604	0.00489212	0.00163071	0.00376041
Genus	D_0__Bacteria;D_1__Firmicutes;D_2__Clostridia;D_3__Clostridiales;D_4__vadinBB60;Other	PN180	ELS-low	9	0.00131074	0.00198387	0.000661289	0.00152493
Genus	D_0__Bacteria;D_1__Firmicutes;D_2__Clostridia;D_3__Clostridiales;D_4__vadinBB60;Other	PN42	ELS-low	7	0.00539129	0.00512995	0.00193894	0.00474441
Genus	D_0__Bacteria;D_1__Firmicutes;D_2__Clostridia;D_3__Clostridiales;D_4__vadinBB60;Other	PN180	ELS-high	11	0.000971938	0.00103328	0.000311545	0.000694165
Genus	D_0__Bacteria;D_1__Firmicutes;D_2__Clostridia;D_3__Clostridiales;D_4__vadinBB60;Other	PN42	ELS-high	14	0.00632895	0.00542343	0.00144947	0.0031314
Genus	D_0__Bacteria;D_1__Firmicutes;D_2__Clostridia;D_3__Clostridiales;Other;Other	PN180	CTL-low	10	0.000122517	0.000139086	4.39828e-05	9.9496e-05
Genus	D_0__Bacteria;D_1__Firmicutes;D_2__Clostridia;D_3__Clostridiales;Other;Other	PN42	CTL-low	7	0.000358094	0.000446498	0.00016876	0.000412942
Genus	D_0__Bacteria;D_1__Firmicutes;D_2__Clostridia;D_3__Clostridiales;Other;Other	PN180	CTL-high	11	0.000171046	0.000220392	6.64508e-05	0.000148062
Genus	D_0__Bacteria;D_1__Firmicutes;D_2__Clostridia;D_3__Clostridiales;Other;Other	PN42	CTL-high	9	4.5713e-05	4.30194e-05	1.43398e-05	3.30676e-05
Genus	D_0__Bacteria;D_1__Firmicutes;D_2__Clostridia;D_3__Clostridiales;Other;Other	PN180	ELS-low	9	0.000298864	0.000465636	0.000155212	0.00035792
Genus	D_0__Bacteria;D_1__Firmicutes;D_2__Clostridia;D_3__Clostridiales;Other;Other	PN42	ELS-low	7	2.3843e-05	4.2413e-05	1.60306e-05	3.92255e-05
Genus	D_0__Bacteria;D_1__Firmicutes;D_2__Clostridia;D_3__Clostridiales;Other;Other	PN180	ELS-high	11	0.000142803	0.000146888	4.42885e-05	9.86808e-05
Genus	D_0__Bacteria;D_1__Firmicutes;D_2__Clostridia;D_3__Clostridiales;Other;Other	PN42	ELS-high	14	3.23859e-05	3.65959e-05	9.78065e-06	2.11298e-05
Genus	D_0__Bacteria;D_1__Firmicutes;D_2__Erysipelotrichia;D_3__Erysipelotrichales;D_4__Erysipelotrichaceae;D_5__Allobaculum	PN180	CTL-low	10	0.0287778	0.032604	0.0103103	0.0233235
Genus	D_0__Bacteria;D_1__Firmicutes;D_2__Erysipelotrichia;D_3__Erysipelotrichales;D_4__Erysipelotrichaceae;D_5__Allobaculum	PN42	CTL-low	7	0.0149051	0.00923456	0.00349033	0.00854054
Genus	D_0__Bacteria;D_1__Firmicutes;D_2__Erysipelotrichia;D_3__Erysipelotrichales;D_4__Erysipelotrichaceae;D_5__Allobaculum	PN180	CTL-high	11	0.0405633	0.0227744	0.00686673	0.0153
Genus	D_0__Bacteria;D_1__Firmicutes;D_2__Erysipelotrichia;D_3__Erysipelotrichales;D_4__Erysipelotrichaceae;D_5__Allobaculum	PN42	CTL-high	9	0.0510708	0.0222346	0.00741155	0.0170911
Genus	D_0__Bacteria;D_1__Firmicutes;D_2__Erysipelotrichia;D_3__Erysipelotrichales;D_4__Erysipelotrichaceae;D_5__Allobaculum	PN180	ELS-low	9	0.0274067	0.0206932	0.00689773	0.0159062
Genus	D_0__Bacteria;D_1__Firmicutes;D_2__Erysipelotrichia;D_3__Erysipelotrichales;D_4__Erysipelotrichaceae;D_5__Allobaculum	PN42	ELS-low	7	0.0235553	0.00749507	0.00283287	0.00693179
Genus	D_0__Bacteria;D_1__Firmicutes;D_2__Erysipelotrichia;D_3__Erysipelotrichales;D_4__Erysipelotrichaceae;D_5__Allobaculum	PN180	ELS-high	11	0.0480241	0.0267332	0.00806037	0.0179596
Genus	D_0__Bacteria;D_1__Firmicutes;D_2__Erysipelotrichia;D_3__Erysipelotrichales;D_4__Erysipelotrichaceae;D_5__Allobaculum	PN42	ELS-high	14	0.036242	0.0227034	0.00606773	0.0131085
Genus	D_0__Bacteria;D_1__Firmicutes;D_2__Erysipelotrichia;D_3__Erysipelotrichales;D_4__Erysipelotrichaceae;D_5__Incertae Sedis	PN180	CTL-low	10	0.000582769	0.00078285	0.000247559	0.000560017
Genus	D_0__Bacteria;D_1__Firmicutes;D_2__Erysipelotrichia;D_3__Erysipelotrichales;D_4__Erysipelotrichaceae;D_5__Incertae Sedis	PN42	CTL-low	7	0.00345877	0.00379299	0.00143361	0.00350793
Genus	D_0__Bacteria;D_1__Firmicutes;D_2__Erysipelotrichia;D_3__Erysipelotrichales;D_4__Erysipelotrichaceae;D_5__Incertae Sedis	PN180	CTL-high	11	0.000818207	0.000697862	0.000210413	0.00046883
Genus	D_0__Bacteria;D_1__Firmicutes;D_2__Erysipelotrichia;D_3__Erysipelotrichales;D_4__Erysipelotrichaceae;D_5__Incertae Sedis	PN42	CTL-high	9	0.00523622	0.00570335	0.00190112	0.00438398
Genus	D_0__Bacteria;D_1__Firmicutes;D_2__Erysipelotrichia;D_3__Erysipelotrichales;D_4__Erysipelotrichaceae;D_5__Incertae Sedis	PN180	ELS-low	9	0.000927654	0.00114285	0.000380951	0.000878474
Genus	D_0__Bacteria;D_1__Firmicutes;D_2__Erysipelotrichia;D_3__Erysipelotrichales;D_4__Erysipelotrichaceae;D_5__Incertae Sedis	PN42	ELS-low	7	0.0068025	0.00807536	0.0030522	0.00746847
Genus	D_0__Bacteria;D_1__Firmicutes;D_2__Erysipelotrichia;D_3__Erysipelotrichales;D_4__Erysipelotrichaceae;D_5__Incertae Sedis	PN180	ELS-high	11	0.000664835	0.000823897	0.000248414	0.000553502
Genus	D_0__Bacteria;D_1__Firmicutes;D_2__Erysipelotrichia;D_3__Erysipelotrichales;D_4__Erysipelotrichaceae;D_5__Incertae Sedis	PN42	ELS-high	14	0.00889103	0.0142459	0.00380738	0.00822533
Genus	D_0__Bacteria;D_1__Firmicutes;D_2__Erysipelotrichia;D_3__Erysipelotrichales;D_4__Erysipelotrichaceae;D_5__Turicibacter	PN180	CTL-low	10	0.000643238	0.000835049	0.000264066	0.000597358
Genus	D_0__Bacteria;D_1__Firmicutes;D_2__Erysipelotrichia;D_3__Erysipelotrichales;D_4__Erysipelotrichaceae;D_5__Turicibacter	PN42	CTL-low	7	0.00012523	0.000140939	5.32697e-05	0.000130346
Genus	D_0__Bacteria;D_1__Firmicutes;D_2__Erysipelotrichia;D_3__Erysipelotrichales;D_4__Erysipelotrichaceae;D_5__Turicibacter	PN180	CTL-high	11	0.00014043	0.000199475	6.01439e-05	0.000134009
Genus	D_0__Bacteria;D_1__Firmicutes;D_2__Erysipelotrichia;D_3__Erysipelotrichales;D_4__Erysipelotrichaceae;D_5__Turicibacter	PN42	CTL-high	9	2.04284e-05	4.83283e-05	1.61094e-05	3.71485e-05
Genus	D_0__Bacteria;D_1__Firmicutes;D_2__Erysipelotrichia;D_3__Erysipelotrichales;D_4__Erysipelotrichaceae;D_5__Turicibacter	PN180	ELS-low	9	0.000259694	0.000295631	9.85437e-05	0.000227242
Genus	D_0__Bacteria;D_1__Firmicutes;D_2__Erysipelotrichia;D_3__Erysipelotrichales;D_4__Erysipelotrichaceae;D_5__Turicibacter	PN42	ELS-low	7	4.58656e-05	7.05372e-05	2.66605e-05	6.5236e-05
Genus	D_0__Bacteria;D_1__Firmicutes;D_2__Erysipelotrichia;D_3__Erysipelotrichales;D_4__Erysipelotrichaceae;D_5__Turicibacter	PN180	ELS-high	11	3.75468e-05	7.71518e-05	2.32622e-05	5.18313e-05
Genus	D_0__Bacteria;D_1__Firmicutes;D_2__Erysipelotrichia;D_3__Erysipelotrichales;D_4__Erysipelotrichaceae;D_5__Turicibacter	PN42	ELS-high	14	5.75989e-05	0.000153597	4.10505e-05	8.86843e-05
Genus	D_0__Bacteria;D_1__Firmicutes;D_2__Erysipelotrichia;D_3__Erysipelotrichales;D_4__Erysipelotrichaceae;D_5__uncultured	PN180	CTL-low	10	0.000205439	0.000265436	8.39383e-05	0.000189882
Genus	D_0__Bacteria;D_1__Firmicutes;D_2__Erysipelotrichia;D_3__Erysipelotrichales;D_4__Erysipelotrichaceae;D_5__uncultured	PN42	CTL-low	7	7.61423e-05	0.000201454	7.61423e-05	0.000186313
Genus	D_0__Bacteria;D_1__Firmicutes;D_2__Erysipelotrichia;D_3__Erysipelotrichales;D_4__Erysipelotrichaceae;D_5__uncultured	PN180	CTL-high	11	0.00017115	0.000308763	9.30955e-05	0.00020743
Genus	D_0__Bacteria;D_1__Firmicutes;D_2__Erysipelotrichia;D_3__Erysipelotrichales;D_4__Erysipelotrichaceae;D_5__uncultured	PN42	CTL-high	9	1.67778e-05	3.33308e-05	1.11103e-05	2.56203e-05
Genus	D_0__Bacteria;D_1__Firmicutes;D_2__Erysipelotrichia;D_3__Erysipelotrichales;D_4__Erysipelotrichaceae;D_5__uncultured	PN180	ELS-low	9	0.000200303	0.000276435	9.21451e-05	0.000212487
Genus	D_0__Bacteria;D_1__Firmicutes;D_2__Erysipelotrichia;D_3__Erysipelotrichales;D_4__Erysipelotrichaceae;D_5__uncultured	PN42	ELS-low	7	2.50714e-05	3.3154e-05	1.2531e-05	3.06624e-05
Genus	D_0__Bacteria;D_1__Firmicutes;D_2__Erysipelotrichia;D_3__Erysipelotrichales;D_4__Erysipelotrichaceae;D_5__uncultured	PN180	ELS-high	11	8.79703e-05	0.000124962	3.76776e-05	8.39509e-05
Genus	D_0__Bacteria;D_1__Firmicutes;D_2__Erysipelotrichia;D_3__Erysipelotrichales;D_4__Erysipelotrichaceae;D_5__uncultured	PN42	ELS-high	14	7.33839e-05	0.000133165	3.55899e-05	7.68873e-05
Genus	D_0__Bacteria;D_1__Firmicutes;D_2__Negativicutes;D_3__Selenomonadales;D_4__Acidaminococcaceae;D_5__Phascolarctobacterium	PN180	CTL-low	10	0	0	0	0
Genus	D_0__Bacteria;D_1__Firmicutes;D_2__Negativicutes;D_3__Selenomonadales;D_4__Acidaminococcaceae;D_5__Phascolarctobacterium	PN42	CTL-low	7	0	0	0	0
Genus	D_0__Bacteria;D_1__Firmicutes;D_2__Negativicutes;D_3__Selenomonadales;D_4__Acidaminococcaceae;D_5__Phascolarctobacterium	PN180	CTL-high	11	0	0	0	0
Genus	D_0__Bacteria;D_1__Firmicutes;D_2__Negativicutes;D_3__Selenomonadales;D_4__Acidaminococcaceae;D_5__Phascolarctobacterium	PN42	CTL-high	9	0	0	0	0
Genus	D_0__Bacteria;D_1__Firmicutes;D_2__Negativicutes;D_3__Selenomonadales;D_4__Acidaminococcaceae;D_5__Phascolarctobacterium	PN180	ELS-low	9	0	0	0	0
Genus	D_0__Bacteria;D_1__Firmicutes;D_2__Negativicutes;D_3__Selenomonadales;D_4__Acidaminococcaceae;D_5__Phascolarctobacterium	PN42	ELS-low	7	9.15714e-06	2.42275e-05	9.15714e-06	2.24067e-05
Genus	D_0__Bacteria;D_1__Firmicutes;D_2__Negativicutes;D_3__Selenomonadales;D_4__Acidaminococcaceae;D_5__Phascolarctobacterium	PN180	ELS-high	11	0	0	0	0
Genus	D_0__Bacteria;D_1__Firmicutes;D_2__Negativicutes;D_3__Selenomonadales;D_4__Acidaminococcaceae;D_5__Phascolarctobacterium	PN42	ELS-high	14	0	0	0	0
Genus	D_0__Bacteria;D_1__Firmicutes;D_2__Negativicutes;D_3__Selenomonadales;D_4__Veillonellaceae;D_5__Veillonella	PN180	CTL-low	10	0	0	0	0
Genus	D_0__Bacteria;D_1__Firmicutes;D_2__Negativicutes;D_3__Selenomonadales;D_4__Veillonellaceae;D_5__Veillonella	PN42	CTL-low	7	0	0	0	0
Genus	D_0__Bacteria;D_1__Firmicutes;D_2__Negativicutes;D_3__Selenomonadales;D_4__Veillonellaceae;D_5__Veillonella	PN180	CTL-high	11	5.61818e-06	1.86334e-05	5.61818e-06	1.25181e-05
Genus	D_0__Bacteria;D_1__Firmicutes;D_2__Negativicutes;D_3__Selenomonadales;D_4__Veillonellaceae;D_5__Veillonella	PN42	CTL-high	9	0	0	0	0
Genus	D_0__Bacteria;D_1__Firmicutes;D_2__Negativicutes;D_3__Selenomonadales;D_4__Veillonellaceae;D_5__Veillonella	PN180	ELS-low	9	0	0	0	0
Genus	D_0__Bacteria;D_1__Firmicutes;D_2__Negativicutes;D_3__Selenomonadales;D_4__Veillonellaceae;D_5__Veillonella	PN42	ELS-low	7	0	0	0	0
Genus	D_0__Bacteria;D_1__Firmicutes;D_2__Negativicutes;D_3__Selenomonadales;D_4__Veillonellaceae;D_5__Veillonella	PN180	ELS-high	11	6.01818e-06	1.99601e-05	6.01818e-06	1.34093e-05
Genus	D_0__Bacteria;D_1__Firmicutes;D_2__Negativicutes;D_3__Selenomonadales;D_4__Veillonellaceae;D_5__Veillonella	PN42	ELS-high	14	0	0	0	0
Genus	D_0__Bacteria;D_1__Firmicutes;Other;Other;Other;Other	PN180	CTL-low	10	6.13467e-05	8.02399e-05	2.53741e-05	5.74001e-05
Genus	D_0__Bacteria;D_1__Firmicutes;Other;Other;Other;Other	PN42	CTL-low	7	0	0	0	0
Genus	D_0__Bacteria;D_1__Firmicutes;Other;Other;Other;Other	PN180	CTL-high	11	0.000157142	0.000140543	4.23753e-05	9.4418e-05
Genus	D_0__Bacteria;D_1__Firmicutes;Other;Other;Other;Other	PN42	CTL-high	9	4.01111e-06	1.20333e-05	4.01111e-06	9.24964e-06
Genus	D_0__Bacteria;D_1__Firmicutes;Other;Other;Other;Other	PN180	ELS-low	9	8.45006e-05	6.51571e-05	2.1719e-05	5.00842e-05
Genus	D_0__Bacteria;D_1__Firmicutes;Other;Other;Other;Other	PN42	ELS-low	7	0	0	0	0
Genus	D_0__Bacteria;D_1__Firmicutes;Other;Other;Other;Other	PN180	ELS-high	11	9.34713e-05	9.80557e-05	2.95649e-05	6.58747e-05
Genus	D_0__Bacteria;D_1__Firmicutes;Other;Other;Other;Other	PN42	ELS-high	14	0	0	0	0
Genus	D_0__Bacteria;D_1__Proteobacteria;D_2__Alphaproteobacteria;D_3__Rhodospirillales;D_4__Rhodospirillaceae;D_5__Thalassospira	PN180	CTL-low	10	0.00157257	0.00290234	0.0009178	0.00207621
Genus	D_0__Bacteria;D_1__Proteobacteria;D_2__Alphaproteobacteria;D_3__Rhodospirillales;D_4__Rhodospirillaceae;D_5__Thalassospira	PN42	CTL-low	7	0.00147998	0.00135845	0.000513444	0.00125635
Genus	D_0__Bacteria;D_1__Proteobacteria;D_2__Alphaproteobacteria;D_3__Rhodospirillales;D_4__Rhodospirillaceae;D_5__Thalassospira	PN180	CTL-high	11	0.000581144	0.000769457	0.000232	0.000516928
Genus	D_0__Bacteria;D_1__Proteobacteria;D_2__Alphaproteobacteria;D_3__Rhodospirillales;D_4__Rhodospirillaceae;D_5__Thalassospira	PN42	CTL-high	9	0	0	0	0
Genus	D_0__Bacteria;D_1__Proteobacteria;D_2__Alphaproteobacteria;D_3__Rhodospirillales;D_4__Rhodospirillaceae;D_5__Thalassospira	PN180	ELS-low	9	0.000309103	0.000462748	0.000154249	0.000355699
Genus	D_0__Bacteria;D_1__Proteobacteria;D_2__Alphaproteobacteria;D_3__Rhodospirillales;D_4__Rhodospirillaceae;D_5__Thalassospira	PN42	ELS-low	7	0	0	0	0
Genus	D_0__Bacteria;D_1__Proteobacteria;D_2__Alphaproteobacteria;D_3__Rhodospirillales;D_4__Rhodospirillaceae;D_5__Thalassospira	PN180	ELS-high	11	0.000454756	0.000375564	0.000113237	0.000252307
Genus	D_0__Bacteria;D_1__Proteobacteria;D_2__Alphaproteobacteria;D_3__Rhodospirillales;D_4__Rhodospirillaceae;D_5__Thalassospira	PN42	ELS-high	14	0.000667378	0.00124851	0.000333679	0.000720871
Genus	D_0__Bacteria;D_1__Proteobacteria;D_2__Alphaproteobacteria;D_3__Rhodospirillales;D_4__Rhodospirillaceae;D_5__uncultured	PN180	CTL-low	10	4.17e-06	1.31867e-05	4.17e-06	9.4332e-06
Genus	D_0__Bacteria;D_1__Proteobacteria;D_2__Alphaproteobacteria;D_3__Rhodospirillales;D_4__Rhodospirillaceae;D_5__uncultured	PN42	CTL-low	7	0	0	0	0
Genus	D_0__Bacteria;D_1__Proteobacteria;D_2__Alphaproteobacteria;D_3__Rhodospirillales;D_4__Rhodospirillaceae;D_5__uncultured	PN180	CTL-high	11	1.77028e-05	3.99967e-05	1.20595e-05	2.68702e-05
Genus	D_0__Bacteria;D_1__Proteobacteria;D_2__Alphaproteobacteria;D_3__Rhodospirillales;D_4__Rhodospirillaceae;D_5__uncultured	PN42	CTL-high	9	0	0	0	0
Genus	D_0__Bacteria;D_1__Proteobacteria;D_2__Alphaproteobacteria;D_3__Rhodospirillales;D_4__Rhodospirillaceae;D_5__uncultured	PN180	ELS-low	9	0.00010196	0.000127875	4.2625e-05	9.82934e-05
Genus	D_0__Bacteria;D_1__Proteobacteria;D_2__Alphaproteobacteria;D_3__Rhodospirillales;D_4__Rhodospirillaceae;D_5__uncultured	PN42	ELS-low	7	0	0	0	0
Genus	D_0__Bacteria;D_1__Proteobacteria;D_2__Alphaproteobacteria;D_3__Rhodospirillales;D_4__Rhodospirillaceae;D_5__uncultured	PN180	ELS-high	11	0	0	0	0
Genus	D_0__Bacteria;D_1__Proteobacteria;D_2__Alphaproteobacteria;D_3__Rhodospirillales;D_4__Rhodospirillaceae;D_5__uncultured	PN42	ELS-high	14	0	0	0	0
Genus	D_0__Bacteria;D_1__Proteobacteria;D_2__Betaproteobacteria;D_3__Burkholderiales;D_4__Alcaligenaceae;D_5__Parasutterella	PN180	CTL-low	10	0.0126492	0.0298847	0.00945038	0.0213782
Genus	D_0__Bacteria;D_1__Proteobacteria;D_2__Betaproteobacteria;D_3__Burkholderiales;D_4__Alcaligenaceae;D_5__Parasutterella	PN42	CTL-low	7	0	0	0	0
Genus	D_0__Bacteria;D_1__Proteobacteria;D_2__Betaproteobacteria;D_3__Burkholderiales;D_4__Alcaligenaceae;D_5__Parasutterella	PN180	CTL-high	11	0.0283451	0.0486212	0.0146599	0.0326642
Genus	D_0__Bacteria;D_1__Proteobacteria;D_2__Betaproteobacteria;D_3__Burkholderiales;D_4__Alcaligenaceae;D_5__Parasutterella	PN42	CTL-high	9	0.00164268	0.00465544	0.00155181	0.00357849
Genus	D_0__Bacteria;D_1__Proteobacteria;D_2__Betaproteobacteria;D_3__Burkholderiales;D_4__Alcaligenaceae;D_5__Parasutterella	PN180	ELS-low	9	0.0314192	0.0439682	0.0146561	0.0337969
Genus	D_0__Bacteria;D_1__Proteobacteria;D_2__Betaproteobacteria;D_3__Burkholderiales;D_4__Alcaligenaceae;D_5__Parasutterella	PN42	ELS-low	7	0.00300571	0.00581641	0.0021984	0.00537928
Genus	D_0__Bacteria;D_1__Proteobacteria;D_2__Betaproteobacteria;D_3__Burkholderiales;D_4__Alcaligenaceae;D_5__Parasutterella	PN180	ELS-high	11	0.020032	0.0214932	0.00648044	0.0144393
Genus	D_0__Bacteria;D_1__Proteobacteria;D_2__Betaproteobacteria;D_3__Burkholderiales;D_4__Alcaligenaceae;D_5__Parasutterella	PN42	ELS-high	14	0.00223619	0.00390178	0.00104279	0.00225282
Genus	D_0__Bacteria;D_1__Proteobacteria;D_2__Deltaproteobacteria;D_3__Desulfovibrionales;D_4__Desulfovibrionaceae;D_5__Bilophila	PN180	CTL-low	10	0.00435831	0.00405339	0.00128179	0.00289962
Genus	D_0__Bacteria;D_1__Proteobacteria;D_2__Deltaproteobacteria;D_3__Desulfovibrionales;D_4__Desulfovibrionaceae;D_5__Bilophila	PN42	CTL-low	7	0.0106211	0.00727942	0.00275136	0.00673234
Genus	D_0__Bacteria;D_1__Proteobacteria;D_2__Deltaproteobacteria;D_3__Desulfovibrionales;D_4__Desulfovibrionaceae;D_5__Bilophila	PN180	CTL-high	11	0.00570468	0.00352762	0.00106362	0.00236989
Genus	D_0__Bacteria;D_1__Proteobacteria;D_2__Deltaproteobacteria;D_3__Desulfovibrionales;D_4__Desulfovibrionaceae;D_5__Bilophila	PN42	CTL-high	9	0.0154605	0.0120783	0.0040261	0.0092842
Genus	D_0__Bacteria;D_1__Proteobacteria;D_2__Deltaproteobacteria;D_3__Desulfovibrionales;D_4__Desulfovibrionaceae;D_5__Bilophila	PN180	ELS-low	9	0.00452964	0.00359755	0.00119918	0.00276532
Genus	D_0__Bacteria;D_1__Proteobacteria;D_2__Deltaproteobacteria;D_3__Desulfovibrionales;D_4__Desulfovibrionaceae;D_5__Bilophila	PN42	ELS-low	7	0.0111071	0.00808084	0.00305427	0.00747353
Genus	D_0__Bacteria;D_1__Proteobacteria;D_2__Deltaproteobacteria;D_3__Desulfovibrionales;D_4__Desulfovibrionaceae;D_5__Bilophila	PN180	ELS-high	11	0.0009529	0.000735975	0.000221905	0.000494435
Genus	D_0__Bacteria;D_1__Proteobacteria;D_2__Deltaproteobacteria;D_3__Desulfovibrionales;D_4__Desulfovibrionaceae;D_5__Bilophila	PN42	ELS-high	14	0.0163506	0.0154754	0.00413598	0.00893523
Genus	D_0__Bacteria;D_1__Proteobacteria;D_2__Deltaproteobacteria;D_3__Desulfovibrionales;D_4__Desulfovibrionaceae;D_5__Desulfovibrio	PN180	CTL-low	10	0.0207976	0.0334894	0.0105903	0.0239569
Genus	D_0__Bacteria;D_1__Proteobacteria;D_2__Deltaproteobacteria;D_3__Desulfovibrionales;D_4__Desulfovibrionaceae;D_5__Desulfovibrio	PN42	CTL-low	7	0.0122828	0.0146513	0.00553766	0.0135502
Genus	D_0__Bacteria;D_1__Proteobacteria;D_2__Deltaproteobacteria;D_3__Desulfovibrionales;D_4__Desulfovibrionaceae;D_5__Desulfovibrio	PN180	CTL-high	11	0.0079904	0.0115251	0.00347494	0.00774264
Genus	D_0__Bacteria;D_1__Proteobacteria;D_2__Deltaproteobacteria;D_3__Desulfovibrionales;D_4__Desulfovibrionaceae;D_5__Desulfovibrio	PN42	CTL-high	9	0.00022744	0.000344385	0.000114795	0.000264718
Genus	D_0__Bacteria;D_1__Proteobacteria;D_2__Deltaproteobacteria;D_3__Desulfovibrionales;D_4__Desulfovibrionaceae;D_5__Desulfovibrio	PN180	ELS-low	9	0.000404287	0.000924276	0.000308092	0.000710462
Genus	D_0__Bacteria;D_1__Proteobacteria;D_2__Deltaproteobacteria;D_3__Desulfovibrionales;D_4__Desulfovibrionaceae;D_5__Desulfovibrio	PN42	ELS-low	7	0.00477052	0.00738831	0.00279252	0.00683305
Genus	D_0__Bacteria;D_1__Proteobacteria;D_2__Deltaproteobacteria;D_3__Desulfovibrionales;D_4__Desulfovibrionaceae;D_5__Desulfovibrio	PN180	ELS-high	11	0.0187872	0.0158252	0.00477147	0.0106315
Genus	D_0__Bacteria;D_1__Proteobacteria;D_2__Deltaproteobacteria;D_3__Desulfovibrionales;D_4__Desulfovibrionaceae;D_5__Desulfovibrio	PN42	ELS-high	14	0.0131136	0.0122986	0.00328695	0.00710102
Genus	D_0__Bacteria;D_1__Proteobacteria;D_2__Epsilonproteobacteria;D_3__Campylobacterales;D_4__Helicobacteraceae;D_5__Helicobacter	PN180	CTL-low	10	7.69251e-05	0.000183439	5.80084e-05	0.000131224
Genus	D_0__Bacteria;D_1__Proteobacteria;D_2__Epsilonproteobacteria;D_3__Campylobacterales;D_4__Helicobacteraceae;D_5__Helicobacter	PN42	CTL-low	7	0	0	0	0
Genus	D_0__Bacteria;D_1__Proteobacteria;D_2__Epsilonproteobacteria;D_3__Campylobacterales;D_4__Helicobacteraceae;D_5__Helicobacter	PN180	CTL-high	11	9.69553e-05	0.000220082	6.63572e-05	0.000147853
Genus	D_0__Bacteria;D_1__Proteobacteria;D_2__Epsilonproteobacteria;D_3__Campylobacterales;D_4__Helicobacteraceae;D_5__Helicobacter	PN42	CTL-high	9	0	0	0	0
Genus	D_0__Bacteria;D_1__Proteobacteria;D_2__Epsilonproteobacteria;D_3__Campylobacterales;D_4__Helicobacteraceae;D_5__Helicobacter	PN180	ELS-low	9	2.40568e-05	5.00759e-05	1.6692e-05	3.84917e-05
Genus	D_0__Bacteria;D_1__Proteobacteria;D_2__Epsilonproteobacteria;D_3__Campylobacterales;D_4__Helicobacteraceae;D_5__Helicobacter	PN42	ELS-low	7	0	0	0	0
Genus	D_0__Bacteria;D_1__Proteobacteria;D_2__Epsilonproteobacteria;D_3__Campylobacterales;D_4__Helicobacteraceae;D_5__Helicobacter	PN180	ELS-high	11	2.39645e-05	4.00181e-05	1.20659e-05	2.68845e-05
Genus	D_0__Bacteria;D_1__Proteobacteria;D_2__Epsilonproteobacteria;D_3__Campylobacterales;D_4__Helicobacteraceae;D_5__Helicobacter	PN42	ELS-high	14	0	0	0	0
Genus	D_0__Bacteria;D_1__Proteobacteria;D_2__Gammaproteobacteria;D_3__Enterobacteriales;D_4__Enterobacteriaceae;D_5__Escherichia-Shigella	PN180	CTL-low	10	0.000442041	0.000511972	0.0001619	0.000366243
Genus	D_0__Bacteria;D_1__Proteobacteria;D_2__Gammaproteobacteria;D_3__Enterobacteriales;D_4__Enterobacteriaceae;D_5__Escherichia-Shigella	PN42	CTL-low	7	0.000284398	0.000401622	0.000151799	0.000371438
Genus	D_0__Bacteria;D_1__Proteobacteria;D_2__Gammaproteobacteria;D_3__Enterobacteriales;D_4__Enterobacteriaceae;D_5__Escherichia-Shigella	PN180	CTL-high	11	0.000131315	0.000164299	4.9538e-05	0.000110377
Genus	D_0__Bacteria;D_1__Proteobacteria;D_2__Gammaproteobacteria;D_3__Enterobacteriales;D_4__Enterobacteriaceae;D_5__Escherichia-Shigella	PN42	CTL-high	9	0.000920897	0.0014474	0.000482466	0.00111257
Genus	D_0__Bacteria;D_1__Proteobacteria;D_2__Gammaproteobacteria;D_3__Enterobacteriales;D_4__Enterobacteriaceae;D_5__Escherichia-Shigella	PN180	ELS-low	9	0.000289094	0.000491647	0.000163882	0.000377913
Genus	D_0__Bacteria;D_1__Proteobacteria;D_2__Gammaproteobacteria;D_3__Enterobacteriales;D_4__Enterobacteriaceae;D_5__Escherichia-Shigella	PN42	ELS-low	7	0.000313182	0.000437523	0.000165368	0.000404641
Genus	D_0__Bacteria;D_1__Proteobacteria;D_2__Gammaproteobacteria;D_3__Enterobacteriales;D_4__Enterobacteriaceae;D_5__Escherichia-Shigella	PN180	ELS-high	11	9.681e-05	8.96788e-05	2.70392e-05	6.0247e-05
Genus	D_0__Bacteria;D_1__Proteobacteria;D_2__Gammaproteobacteria;D_3__Enterobacteriales;D_4__Enterobacteriaceae;D_5__Escherichia-Shigella	PN42	ELS-high	14	0.00031231	0.000340287	9.09454e-05	0.000196476
Genus	D_0__Bacteria;D_1__Proteobacteria;D_2__Gammaproteobacteria;D_3__Enterobacteriales;D_4__Enterobacteriaceae;Other	PN180	CTL-low	10	0	0	0	0
Genus	D_0__Bacteria;D_1__Proteobacteria;D_2__Gammaproteobacteria;D_3__Enterobacteriales;D_4__Enterobacteriaceae;Other	PN42	CTL-low	7	0	0	0	0
Genus	D_0__Bacteria;D_1__Proteobacteria;D_2__Gammaproteobacteria;D_3__Enterobacteriales;D_4__Enterobacteriaceae;Other	PN180	CTL-high	11	0	0	0	0
Genus	D_0__Bacteria;D_1__Proteobacteria;D_2__Gammaproteobacteria;D_3__Enterobacteriales;D_4__Enterobacteriaceae;Other	PN42	CTL-high	9	6.84444e-06	1.38097e-05	4.60323e-06	1.06151e-05
Genus	D_0__Bacteria;D_1__Proteobacteria;D_2__Gammaproteobacteria;D_3__Enterobacteriales;D_4__Enterobacteriaceae;Other	PN180	ELS-low	9	2.05871e-05	4.88691e-05	1.62897e-05	3.75641e-05
Genus	D_0__Bacteria;D_1__Proteobacteria;D_2__Gammaproteobacteria;D_3__Enterobacteriales;D_4__Enterobacteriaceae;Other	PN42	ELS-low	7	0	0	0	0
Genus	D_0__Bacteria;D_1__Proteobacteria;D_2__Gammaproteobacteria;D_3__Enterobacteriales;D_4__Enterobacteriaceae;Other	PN180	ELS-high	11	1.11009e-05	3.68176e-05	1.11009e-05	2.47344e-05
Genus	D_0__Bacteria;D_1__Proteobacteria;D_2__Gammaproteobacteria;D_3__Enterobacteriales;D_4__Enterobacteriaceae;Other	PN42	ELS-high	14	2.97857e-06	1.11448e-05	2.97857e-06	6.43481e-06
Genus	D_0__Bacteria;D_1__Tenericutes;D_2__Mollicutes;D_3__Anaeroplasmatales;D_4__Anaeroplasmataceae;D_5__Anaeroplasma	PN180	CTL-low	10	0.000610473	0.000496387	0.000156971	0.000355094
Genus	D_0__Bacteria;D_1__Tenericutes;D_2__Mollicutes;D_3__Anaeroplasmatales;D_4__Anaeroplasmataceae;D_5__Anaeroplasma	PN42	CTL-low	7	0.000431861	0.000752387	0.000284376	0.000695842
Genus	D_0__Bacteria;D_1__Tenericutes;D_2__Mollicutes;D_3__Anaeroplasmatales;D_4__Anaeroplasmataceae;D_5__Anaeroplasma	PN180	CTL-high	11	0.000990085	0.00140222	0.000422787	0.000942027
Genus	D_0__Bacteria;D_1__Tenericutes;D_2__Mollicutes;D_3__Anaeroplasmatales;D_4__Anaeroplasmataceae;D_5__Anaeroplasma	PN42	CTL-high	9	0.000308436	0.000374313	0.000124771	0.000287722
Genus	D_0__Bacteria;D_1__Tenericutes;D_2__Mollicutes;D_3__Anaeroplasmatales;D_4__Anaeroplasmataceae;D_5__Anaeroplasma	PN180	ELS-low	9	0.00204073	0.00338503	0.00112834	0.00260197
Genus	D_0__Bacteria;D_1__Tenericutes;D_2__Mollicutes;D_3__Anaeroplasmatales;D_4__Anaeroplasmataceae;D_5__Anaeroplasma	PN42	ELS-low	7	7.95399e-05	0.000196652	7.43275e-05	0.000181873
Genus	D_0__Bacteria;D_1__Tenericutes;D_2__Mollicutes;D_3__Anaeroplasmatales;D_4__Anaeroplasmataceae;D_5__Anaeroplasma	PN180	ELS-high	11	0.000519091	0.000873864	0.00026348	0.00058707
Genus	D_0__Bacteria;D_1__Tenericutes;D_2__Mollicutes;D_3__Anaeroplasmatales;D_4__Anaeroplasmataceae;D_5__Anaeroplasma	PN42	ELS-high	14	0	0	0	0
Genus	D_0__Bacteria;D_1__Tenericutes;D_2__Mollicutes;D_3__Mycoplasmatales;D_4__Mycoplasmataceae;D_5__Ureaplasma	PN180	CTL-low	10	0.00214939	0.0026833	0.000848534	0.00191952
Genus	D_0__Bacteria;D_1__Tenericutes;D_2__Mollicutes;D_3__Mycoplasmatales;D_4__Mycoplasmataceae;D_5__Ureaplasma	PN42	CTL-low	7	0.000338011	0.000894293	0.000338011	0.000827083
Genus	D_0__Bacteria;D_1__Tenericutes;D_2__Mollicutes;D_3__Mycoplasmatales;D_4__Mycoplasmataceae;D_5__Ureaplasma	PN180	CTL-high	11	0.000879436	0.000867113	0.000261444	0.000582534
Genus	D_0__Bacteria;D_1__Tenericutes;D_2__Mollicutes;D_3__Mycoplasmatales;D_4__Mycoplasmataceae;D_5__Ureaplasma	PN42	CTL-high	9	0	0	0	0
Genus	D_0__Bacteria;D_1__Tenericutes;D_2__Mollicutes;D_3__Mycoplasmatales;D_4__Mycoplasmataceae;D_5__Ureaplasma	PN180	ELS-low	9	0.001391	0.00124551	0.000415169	0.000957381
Genus	D_0__Bacteria;D_1__Tenericutes;D_2__Mollicutes;D_3__Mycoplasmatales;D_4__Mycoplasmataceae;D_5__Ureaplasma	PN42	ELS-low	7	0	0	0	0
Genus	D_0__Bacteria;D_1__Tenericutes;D_2__Mollicutes;D_3__Mycoplasmatales;D_4__Mycoplasmataceae;D_5__Ureaplasma	PN180	ELS-high	11	0.000546433	0.000809245	0.000243997	0.000543658
Genus	D_0__Bacteria;D_1__Tenericutes;D_2__Mollicutes;D_3__Mycoplasmatales;D_4__Mycoplasmataceae;D_5__Ureaplasma	PN42	ELS-high	14	0.00146809	0.00380858	0.00101789	0.00219901
Genus	D_0__Bacteria;D_1__Tenericutes;D_2__Mollicutes;D_3__RF9;Ambiguous_taxa;Ambiguous_taxa	PN180	CTL-low	10	7.07514e-05	0.000105434	3.33412e-05	7.5423e-05
Genus	D_0__Bacteria;D_1__Tenericutes;D_2__Mollicutes;D_3__RF9;Ambiguous_taxa;Ambiguous_taxa	PN42	CTL-low	7	0	0	0	0
Genus	D_0__Bacteria;D_1__Tenericutes;D_2__Mollicutes;D_3__RF9;Ambiguous_taxa;Ambiguous_taxa	PN180	CTL-high	11	0	0	0	0
Genus	D_0__Bacteria;D_1__Tenericutes;D_2__Mollicutes;D_3__RF9;Ambiguous_taxa;Ambiguous_taxa	PN42	CTL-high	9	0.00028724	0.000380747	0.000126916	0.000292668
Genus	D_0__Bacteria;D_1__Tenericutes;D_2__Mollicutes;D_3__RF9;Ambiguous_taxa;Ambiguous_taxa	PN180	ELS-low	9	1.63087e-05	4.8926e-05	1.63087e-05	3.76079e-05
Genus	D_0__Bacteria;D_1__Tenericutes;D_2__Mollicutes;D_3__RF9;Ambiguous_taxa;Ambiguous_taxa	PN42	ELS-low	7	2.86223e-05	5.08678e-05	1.92262e-05	4.70449e-05
Genus	D_0__Bacteria;D_1__Tenericutes;D_2__Mollicutes;D_3__RF9;Ambiguous_taxa;Ambiguous_taxa	PN180	ELS-high	11	0	0	0	0
Genus	D_0__Bacteria;D_1__Tenericutes;D_2__Mollicutes;D_3__RF9;Ambiguous_taxa;Ambiguous_taxa	PN42	ELS-high	14	0.000179423	0.000343779	9.18788e-05	0.000198492
Genus	D_0__Bacteria;D_1__Tenericutes;D_2__Mollicutes;D_3__RF9;D_4__uncultured bacterium;D_5__uncultured bacterium	PN180	CTL-low	10	0.000305443	0.000347186	0.00010979	0.000248362
Genus	D_0__Bacteria;D_1__Tenericutes;D_2__Mollicutes;D_3__RF9;D_4__uncultured bacterium;D_5__uncultured bacterium	PN42	CTL-low	7	6.95443e-05	0.00013809	5.21931e-05	0.000127712
Genus	D_0__Bacteria;D_1__Tenericutes;D_2__Mollicutes;D_3__RF9;D_4__uncultured bacterium;D_5__uncultured bacterium	PN180	CTL-high	11	3.90951e-05	7.15331e-05	2.1568e-05	4.80566e-05
Genus	D_0__Bacteria;D_1__Tenericutes;D_2__Mollicutes;D_3__RF9;D_4__uncultured bacterium;D_5__uncultured bacterium	PN42	CTL-high	9	4.45727e-05	6.3234e-05	2.1078e-05	4.8606e-05
Genus	D_0__Bacteria;D_1__Tenericutes;D_2__Mollicutes;D_3__RF9;D_4__uncultured bacterium;D_5__uncultured bacterium	PN180	ELS-low	9	0.000145841	0.000181408	6.04693e-05	0.000139443
Genus	D_0__Bacteria;D_1__Tenericutes;D_2__Mollicutes;D_3__RF9;D_4__uncultured bacterium;D_5__uncultured bacterium	PN42	ELS-low	7	5.37143e-06	1.42115e-05	5.37143e-06	1.31434e-05
Genus	D_0__Bacteria;D_1__Tenericutes;D_2__Mollicutes;D_3__RF9;D_4__uncultured bacterium;D_5__uncultured bacterium	PN180	ELS-high	11	0.000210462	0.000248864	7.50352e-05	0.000167189
Genus	D_0__Bacteria;D_1__Tenericutes;D_2__Mollicutes;D_3__RF9;D_4__uncultured bacterium;D_5__uncultured bacterium	PN42	ELS-high	14	3.62804e-05	4.8877e-05	1.30629e-05	2.82207e-05
Genus	D_0__Bacteria;D_1__Verrucomicrobia;D_2__Verrucomicrobiae;D_3__Verrucomicrobiales;D_4__Verrucomicrobiaceae;D_5__Akkermansia	PN180	CTL-low	10	0.0489628	0.0865816	0.0273795	0.0619367
Genus	D_0__Bacteria;D_1__Verrucomicrobia;D_2__Verrucomicrobiae;D_3__Verrucomicrobiales;D_4__Verrucomicrobiaceae;D_5__Akkermansia	PN42	CTL-low	7	0.2482	0.138728	0.0524344	0.128302
Genus	D_0__Bacteria;D_1__Verrucomicrobia;D_2__Verrucomicrobiae;D_3__Verrucomicrobiales;D_4__Verrucomicrobiaceae;D_5__Akkermansia	PN180	CTL-high	11	0.0487169	0.0599693	0.0180814	0.0402879
Genus	D_0__Bacteria;D_1__Verrucomicrobia;D_2__Verrucomicrobiae;D_3__Verrucomicrobiales;D_4__Verrucomicrobiaceae;D_5__Akkermansia	PN42	CTL-high	9	0.126017	0.0888598	0.0296199	0.0683037
Genus	D_0__Bacteria;D_1__Verrucomicrobia;D_2__Verrucomicrobiae;D_3__Verrucomicrobiales;D_4__Verrucomicrobiaceae;D_5__Akkermansia	PN180	ELS-low	9	0.073058	0.081374	0.0271247	0.0625496
Genus	D_0__Bacteria;D_1__Verrucomicrobia;D_2__Verrucomicrobiae;D_3__Verrucomicrobiales;D_4__Verrucomicrobiaceae;D_5__Akkermansia	PN42	ELS-low	7	0.188552	0.0940446	0.0355455	0.0869767
Genus	D_0__Bacteria;D_1__Verrucomicrobia;D_2__Verrucomicrobiae;D_3__Verrucomicrobiales;D_4__Verrucomicrobiaceae;D_5__Akkermansia	PN180	ELS-high	11	0.0594466	0.0782084	0.0235807	0.0525411
Genus	D_0__Bacteria;D_1__Verrucomicrobia;D_2__Verrucomicrobiae;D_3__Verrucomicrobiales;D_4__Verrucomicrobiaceae;D_5__Akkermansia	PN42	ELS-high	14	0.163049	0.162175	0.0433432	0.0936372
